# Supplementary material for: Microbial Metabolite Sodium Butyrate Attenuates Cartilage Degradation by Restoring Impaired Autophagy and Autophagic Flux in Osteoarthritis Development
Source: Front Pharmacol. 2021 Apr 9;12:659597. doi: 10.3389/fphar.2021.659597 (PMC8062861; doi:10.3389/fphar.2021.659597)
Supplement: Supplementary file 4 [file datasheet1.xlsx]

## Sheet: Table S1
Table S1 butyrate-related genes
#node1	node2	node1_string_internal_id	node2_string_internal_id	node1_external_id	node2_external_id	neighborhood_on_chromosome	gene_fusion	phylogenetic_cooccurrence	homology	coexpression	experimentally_determined_interaction	database_annotated	automated_textmining	prediction	combined_score
CKS1B	CDK2	1849378	1845906	9606.ENSP00000311083	9606.ENSP00000266970	0	0	0	0	0.431	0.998	0	0.929	0	0.999
MDM2	AKT1	1861282	1846136	9606.ENSP00000417281	9606.ENSP00000270202	0	0	0	0	0	0.999	0.9	0.912	0	0.999
ILK	AKT1	1848060	1846136	9606.ENSP00000299421	9606.ENSP00000270202	0	0	0	0	0	0.984	0.9	0.984	0	0.999
CCNE2	CDKN1B	1849155	1843169	9606.ENSP00000309181	9606.ENSP00000228872	0	0	0	0	0	0.929	0.9	0.956	0	0.999
CCNA1	CDKN1A	1844380	1843736	9606.ENSP00000255465	9606.ENSP00000244741	0	0	0	0	0	0.997	0.9	0.48	0	0.999
RB1	CCNE1	1845924	1845190	9606.ENSP00000267163	9606.ENSP00000262643	0	0	0	0	0.092	0.999	0.9	0.922	0	0.999
SKP2	CDKN1A	1846369	1843736	9606.ENSP00000274255	9606.ENSP00000244741	0	0	0	0	0	0.999	0.9	0.845	0	0.999
MTOR	AKT1	1854147	1846136	9606.ENSP00000354558	9606.ENSP00000270202	0	0	0	0	0	0.999	0.9	0.995	0	0.999
CDK2	CDC6	1845906	1842453	9606.ENSP00000266970	9606.ENSP00000209728	0	0	0	0	0.249	0.979	0.9	0.984	0	0.999
MTOR	RICTOR	1854147	1853522	9606.ENSP00000354558	9606.ENSP00000349959	0	0	0	0	0	0.999	0.9	0.997	0	0.999
TP53	CDK2	1846083	1845906	9606.ENSP00000269305	9606.ENSP00000266970	0	0	0	0	0	0.982	0.9	0.979	0	0.999
CDK4	CCND1	1844551	1843117	9606.ENSP00000257904	9606.ENSP00000227507	0	0	0	0	0	0.999	0.9	0.995	0	0.999
GSK3B	AKT1	1850681	1846136	9606.ENSP00000324806	9606.ENSP00000270202	0	0	0	0.632	0	0.999	0.9	0.986	0	0.999
AKT1	CDKN1A	1846136	1843736	9606.ENSP00000270202	9606.ENSP00000244741	0	0	0	0	0	0.915	0.9	0.966	0	0.999
RB1	CDK4	1845924	1844551	9606.ENSP00000267163	9606.ENSP00000257904	0	0	0	0	0	0.999	0.9	0.978	0	0.999
HSP90AA1	AKT1	1851814	1846136	9606.ENSP00000335153	9606.ENSP00000270202	0	0	0	0	0	0.994	0.9	0.988	0	0.999
CKS1B	SKP2	1849378	1846369	9606.ENSP00000311083	9606.ENSP00000274255	0	0	0	0	0.081	0.999	0.9	0.705	0	0.999
CDK2	CCNB1	1845906	1844435	9606.ENSP00000266970	9606.ENSP00000256442	0	0	0	0	0.646	0.999	0.9	0.951	0	0.999
GCG	GLP1R	1859292	1855865	9606.ENSP00000387662	9606.ENSP00000362353	0	0	0	0	0	0.98	0.9	0.978	0	0.999
TP53	CDKN1A	1846083	1843736	9606.ENSP00000269305	9606.ENSP00000244741	0	0	0	0	0	0.999	0.9	0.981	0	0.999
CCNA2	CDKN1A	1846354	1843736	9606.ENSP00000274026	9606.ENSP00000244741	0	0	0	0	0	0.999	0.8	0.561	0	0.999
RB1	CCND1	1845924	1843117	9606.ENSP00000267163	9606.ENSP00000227507	0	0	0	0	0	0.999	0.9	0.972	0	0.999
CDKN1B	CCND1	1843169	1843117	9606.ENSP00000228872	9606.ENSP00000227507	0	0	0	0	0	0.999	0.9	0.974	0	0.999
CDK4	CDKN1A	1844551	1843736	9606.ENSP00000257904	9606.ENSP00000244741	0	0	0	0	0	0.999	0.9	0.974	0	0.999
CCNE1	CDKN1A	1845190	1843736	9606.ENSP00000262643	9606.ENSP00000244741	0	0	0	0	0	0.999	0.9	0.912	0	0.999
CDK2	CDKN1B	1845906	1843169	9606.ENSP00000266970	9606.ENSP00000228872	0	0	0	0	0	0.999	0.9	0.993	0	0.999
CCNA2	CDKN1B	1846354	1843169	9606.ENSP00000274026	9606.ENSP00000228872	0	0	0	0	0	0.999	0.8	0.514	0	0.999
SKP2	CDK2	1846369	1845906	9606.ENSP00000274255	9606.ENSP00000266970	0	0	0	0	0.281	0.999	0.9	0.797	0	0.999
CDK4	CDKN1B	1844551	1843169	9606.ENSP00000257904	9606.ENSP00000228872	0	0	0	0	0	0.999	0.9	0.974	0	0.999
RBL1	CDK4	1855962	1844551	9606.ENSP00000362768	9606.ENSP00000257904	0	0	0	0	0	0.898	0.9	0.989	0	0.999
MDM2	CDKN1A	1861282	1843736	9606.ENSP00000417281	9606.ENSP00000244741	0	0	0	0	0	0.997	0	0.731	0	0.999
CCNA2	CDK2	1846354	1845906	9606.ENSP00000274026	9606.ENSP00000266970	0	0.01	0	0	0.288	0.999	0.9	0.953	0	0.999
CCNA2	CDC6	1846354	1842453	9606.ENSP00000274026	9606.ENSP00000209728	0	0	0	0	0.288	0.936	0.8	0.906	0	0.999
CCNA2	RB1	1846354	1845924	9606.ENSP00000274026	9606.ENSP00000267163	0	0	0	0	0.082	0.997	0.9	0.684	0	0.999
CDK2	CCNE1	1845906	1845190	9606.ENSP00000266970	9606.ENSP00000262643	0	0	0	0	0.097	0.999	0.9	0.987	0	0.999
CDK2	CCND1	1845906	1843117	9606.ENSP00000266970	9606.ENSP00000227507	0	0	0	0	0	0.985	0.72	0.992	0	0.999
RBL1	CDK2	1855962	1845906	9606.ENSP00000362768	9606.ENSP00000266970	0	0	0	0	0.069	0.99	0.9	0.989	0	0.999
PCNA	CDK4	1856984	1844551	9606.ENSP00000368438	9606.ENSP00000257904	0	0	0	0	0.168	0.916	0.9	0.891	0	0.999
SKP2	CDKN1B	1846369	1843169	9606.ENSP00000274255	9606.ENSP00000228872	0	0	0	0	0	0.999	0.9	0.955	0	0.999
CCNE2	CDKN1A	1849155	1843736	9606.ENSP00000309181	9606.ENSP00000244741	0	0	0	0	0	0.979	0.9	0.84	0	0.999
CDKN1A	CCND1	1843736	1843117	9606.ENSP00000244741	9606.ENSP00000227507	0	0	0	0	0	0.999	0.9	0.974	0	0.999
CDC25A	CDK2	1848560	1845906	9606.ENSP00000303706	9606.ENSP00000266970	0	0	0	0	0.076	0.983	0.9	0.997	0	0.999
RICTOR	AKT1	1853522	1846136	9606.ENSP00000349959	9606.ENSP00000270202	0	0	0	0	0	0.997	0.9	0.986	0	0.999
NOS3	AKT1	1847875	1846136	9606.ENSP00000297494	9606.ENSP00000270202	0	0	0	0	0	0.993	0.9	0.992	0	0.999
AKT1	CDKN1B	1846136	1843169	9606.ENSP00000270202	9606.ENSP00000228872	0	0	0	0	0	0.961	0.9	0.969	0	0.999
PCNA	CCND1	1856984	1843117	9606.ENSP00000368438	9606.ENSP00000227507	0	0	0	0	0	0.914	0.9	0.984	0	0.999
CDKN3	CDK2	1851839	1845906	9606.ENSP00000335357	9606.ENSP00000266970	0	0	0	0	0.077	0.999	0	0.969	0	0.999
GSK3B	TP53	1850681	1846083	9606.ENSP00000324806	9606.ENSP00000269305	0	0	0	0	0	0.917	0.9	0.92	0	0.999
PCNA	CDKN1A	1856984	1843736	9606.ENSP00000368438	9606.ENSP00000244741	0	0	0	0	0	0.999	0.9	0.962	0	0.999
CCNE2	CDK2	1849155	1845906	9606.ENSP00000309181	9606.ENSP00000266970	0	0	0	0	0.097	0.997	0.9	0.977	0	0.999
CCK	CCKBR	1851885	1851860	9606.ENSP00000335657	9606.ENSP00000335544	0	0	0	0	0	0.98	0.9	0.982	0	0.999
PTEN	AKT1	1855586	1846136	9606.ENSP00000361021	9606.ENSP00000270202	0	0	0	0	0.078	0.968	0.8	0.995	0	0.999
CDK2	CCNH	1845906	1844473	9606.ENSP00000266970	9606.ENSP00000256897	0	0	0	0	0	0.997	0.9	0.849	0	0.999
FOXO3	AKT1	1852227	1846136	9606.ENSP00000339527	9606.ENSP00000270202	0	0	0	0	0	0.985	0.9	0.993	0	0.999
PTEN	TP53	1855586	1846083	9606.ENSP00000361021	9606.ENSP00000269305	0	0	0	0	0	0.917	0.9	0.981	0	0.999
GSK3B	CCND1	1850681	1843117	9606.ENSP00000324806	9606.ENSP00000227507	0	0	0	0	0	0.881	0.8	0.974	0	0.999
CDK2	CDKN1A	1845906	1843736	9606.ENSP00000266970	9606.ENSP00000244741	0	0	0	0	0	0.999	0.9	0.994	0	0.999
CCNB1	CDKN1A	1844435	1843736	9606.ENSP00000256442	9606.ENSP00000244741	0	0	0	0	0	0.997	0.9	0.949	0	0.999
HSP90AA1	TP53	1851814	1846083	9606.ENSP00000335153	9606.ENSP00000269305	0	0	0	0	0	0.997	0.9	0.942	0	0.999
RB1	CDK2	1845924	1845906	9606.ENSP00000267163	9606.ENSP00000266970	0	0	0	0	0	0.999	0.9	0.968	0	0.999
FOXO1	AKT1	1857055	1846136	9606.ENSP00000368880	9606.ENSP00000270202	0	0	0	0	0	0.996	0.9	0.993	0	0.999
CCNE1	CDKN1B	1845190	1843169	9606.ENSP00000262643	9606.ENSP00000228872	0	0	0	0	0	0.999	0.9	0.914	0	0.999
CDK2	CCNA1	1845906	1844380	9606.ENSP00000266970	9606.ENSP00000255465	0	0	0	0	0.288	0.999	0.9	0.941	0	0.999
HSP90AA1	NOS3	1851814	1847875	9606.ENSP00000335153	9606.ENSP00000297494	0	0	0	0	0	0.983	0.9	0.945	0	0.999
MDM2	TP53	1861282	1846083	9606.ENSP00000417281	9606.ENSP00000269305	0	0	0	0	0.167	0.999	0.9	0.981	0	0.999
MDM2	RB1	1861282	1845924	9606.ENSP00000417281	9606.ENSP00000267163	0	0	0	0	0	0.999	0.9	0.623	0	0.999
PCNA	CDK2	1856984	1845906	9606.ENSP00000368438	9606.ENSP00000266970	0	0	0	0	0.697	0.972	0.9	0.977	0	0.999
TP53	RB1	1846083	1845924	9606.ENSP00000269305	9606.ENSP00000267163	0	0	0	0	0	0.566	0.9	0.963	0	0.998
SKP2	CCNA2	1846369	1846354	9606.ENSP00000274255	9606.ENSP00000274026	0	0	0	0	0.089	0.996	0	0.502	0	0.998
CDC25A	CCNB1	1848560	1844435	9606.ENSP00000303706	9606.ENSP00000256442	0	0	0	0	0.228	0.899	0.9	0.839	0	0.998
PCNA	TP53	1856984	1846083	9606.ENSP00000368438	9606.ENSP00000269305	0	0	0	0	0	0.572	0.9	0.973	0	0.998
CCNA1	CDKN1B	1844380	1843169	9606.ENSP00000255465	9606.ENSP00000228872	0	0	0	0	0	0.959	0.9	0.413	0	0.997
CDC25A	CCNE1	1848560	1845190	9606.ENSP00000303706	9606.ENSP00000262643	0	0	0	0	0.157	0.823	0.9	0.839	0	0.997
CDK4	CCNH	1844551	1844473	9606.ENSP00000257904	9606.ENSP00000256897	0	0	0	0	0	0.434	0.9	0.959	0	0.997
CDC25A	CCNA1	1848560	1844380	9606.ENSP00000303706	9606.ENSP00000255465	0	0	0	0	0.143	0.576	0.9	0.937	0	0.997
HSP90AA1	CDK4	1851814	1844551	9606.ENSP00000335153	9606.ENSP00000257904	0	0	0	0	0	0.948	0	0.95	0	0.997
CCNB1	CCNA1	1844435	1844380	9606.ENSP00000256442	9606.ENSP00000255465	0	0	0	0.77	0.877	0.726	0.9	0.907	0	0.997
TP53	CCNB1	1846083	1844435	9606.ENSP00000269305	9606.ENSP00000256442	0	0	0	0	0.07	0	0.9	0.96	0	0.996
RBL1	CCND1	1855962	1843117	9606.ENSP00000362768	9606.ENSP00000227507	0	0	0	0	0	0.756	0.9	0.852	0	0.996
CCNE1	CDK4	1845190	1844551	9606.ENSP00000262643	9606.ENSP00000257904	0	0	0	0	0	0.693	0.8	0.938	0	0.995
PTEN	MTOR	1855586	1854147	9606.ENSP00000361021	9606.ENSP00000354558	0	0	0	0	0	0.726	0	0.985	0	0.995
RBL1	CCNA2	1855962	1846354	9606.ENSP00000362768	9606.ENSP00000274026	0	0	0	0	0.088	0.983	0	0.743	0	0.995
CDKN1A	CDC6	1843736	1842453	9606.ENSP00000244741	9606.ENSP00000209728	0	0	0	0	0	0.91	0.9	0.534	0	0.995
FOXO1	CDK2	1857055	1845906	9606.ENSP00000368880	9606.ENSP00000266970	0	0	0	0	0	0.206	0.9	0.939	0	0.994
CDKN1A	CDKN1B	1843736	1843169	9606.ENSP00000244741	9606.ENSP00000228872	0	0	0	0.764	0	0.92	0.9	0.92	0	0.993
CDC25A	CDK4	1848560	1844551	9606.ENSP00000303706	9606.ENSP00000257904	0	0	0	0	0	0.301	0.9	0.916	0	0.993
PCNA	CDC6	1856984	1842453	9606.ENSP00000368438	9606.ENSP00000209728	0	0	0	0	0.178	0.564	0.9	0.833	0	0.993
FOXO3	CDKN1B	1852227	1843169	9606.ENSP00000339527	9606.ENSP00000228872	0	0	0	0	0	0	0.9	0.942	0	0.993
CCNA2	CCNB1	1846354	1844435	9606.ENSP00000274026	9606.ENSP00000256442	0	0	0	0.762	0.877	0.933	0	0.954	0	0.993
GSK3B	ILK	1850681	1848060	9606.ENSP00000324806	9606.ENSP00000299421	0	0	0	0	0	0.598	0.9	0.83	0	0.992
CKS1B	CCNA2	1849378	1846354	9606.ENSP00000311083	9606.ENSP00000274026	0	0	0	0	0.211	0.975	0	0.625	0	0.992
FOXO1	CDKN1B	1857055	1843169	9606.ENSP00000368880	9606.ENSP00000228872	0	0	0	0	0	0	0.9	0.927	0	0.992
RB1	CCNB1	1845924	1844435	9606.ENSP00000267163	9606.ENSP00000256442	0	0	0	0	0	0.795	0.9	0.682	0	0.992
MTOR	HSP90AA1	1854147	1851814	9606.ENSP00000354558	9606.ENSP00000335153	0	0	0	0	0	0	0.9	0.928	0	0.992
CDK4	CCNB1	1844551	1844435	9606.ENSP00000257904	9606.ENSP00000256442	0	0	0	0	0.11	0.339	0.9	0.889	0	0.992
RB1	CCNA1	1845924	1844380	9606.ENSP00000267163	9606.ENSP00000255465	0	0	0	0	0.082	0.802	0.9	0.633	0	0.992
CCNB1	CDC6	1844435	1842453	9606.ENSP00000256442	9606.ENSP00000209728	0	0	0	0	0.445	0.901	0	0.858	0	0.991
CKS1B	CDKN1B	1849378	1843169	9606.ENSP00000311083	9606.ENSP00000228872	0	0	0	0	0	0.982	0	0.508	0	0.991
FOXO3	TP53	1852227	1846083	9606.ENSP00000339527	9606.ENSP00000269305	0	0	0	0	0	0.857	0	0.937	0	0.99
CCNA1	CDC6	1844380	1842453	9606.ENSP00000255465	9606.ENSP00000209728	0	0	0	0	0.288	0.305	0.9	0.837	0	0.99
SKP2	CCNE1	1846369	1845190	9606.ENSP00000274255	9606.ENSP00000262643	0	0	0	0	0.127	0.862	0.8	0.654	0	0.99
FOXO1	CDKN1A	1857055	1843736	9606.ENSP00000368880	9606.ENSP00000244741	0	0	0	0	0	0.818	0.9	0.504	0	0.99
FOXO3	CDKN1A	1852227	1843736	9606.ENSP00000339527	9606.ENSP00000244741	0	0	0	0	0	0	0.9	0.909	0	0.99
FOXO1	SKP2	1857055	1846369	9606.ENSP00000368880	9606.ENSP00000274255	0	0	0	0	0	0.812	0.9	0.542	0	0.99
CCNA2	CDK4	1846354	1844551	9606.ENSP00000274026	9606.ENSP00000257904	0	0.004	0	0	0.114	0.88	0	0.907	0	0.989
HSP90AA1	ILK	1851814	1848060	9606.ENSP00000335153	9606.ENSP00000299421	0	0	0	0	0	0.234	0.9	0.859	0	0.988
MTOR	TP53	1854147	1846083	9606.ENSP00000354558	9606.ENSP00000269305	0	0	0	0	0	0.576	0	0.972	0	0.988
TP53	CDK4	1846083	1844551	9606.ENSP00000269305	9606.ENSP00000257904	0	0	0	0	0	0	0	0.988	0	0.988
FOXO1	CCNB1	1857055	1844435	9606.ENSP00000368880	9606.ENSP00000256442	0	0	0	0	0	0.942	0	0.783	0	0.987
CCNE1	CDC6	1845190	1842453	9606.ENSP00000262643	9606.ENSP00000209728	0	0	0	0	0.246	0.566	0.9	0.671	0	0.987
CCK	TAC1	1851885	1850311	9606.ENSP00000335657	9606.ENSP00000321106	0	0	0	0	0	0	0.9	0.87	0	0.986
RB1	CDKN1A	1845924	1843736	9606.ENSP00000267163	9606.ENSP00000244741	0	0	0	0	0	0.57	0.9	0.72	0	0.986
GCG	CCK	1859292	1851885	9606.ENSP00000387662	9606.ENSP00000335657	0	0	0	0	0	0	0.9	0.871	0	0.986
CCNE2	CDC25A	1849155	1848560	9606.ENSP00000309181	9606.ENSP00000303706	0	0	0	0	0.157	0.149	0.9	0.821	0	0.985
GCG	butyrate	1859292	-100000264	9606.ENSP00000387662	-1.CID100000264	0	0	0	0	0	0	0.9	0.838	0	0.983
RICTOR	ILK	1853522	1848060	9606.ENSP00000349959	9606.ENSP00000299421	0	0	0	0	0	0.615	0.9	0.544	0	0.98
FOXO3	CCNB1	1852227	1844435	9606.ENSP00000339527	9606.ENSP00000256442	0	0	0	0	0	0.103	0.9	0.795	0	0.98
CCNE2	CDK4	1849155	1844551	9606.ENSP00000309181	9606.ENSP00000257904	0	0	0	0	0	0.311	0.8	0.867	0	0.98
TP53	CCND1	1846083	1843117	9606.ENSP00000269305	9606.ENSP00000227507	0	0	0	0	0	0	0	0.979	0	0.979
SKP2	TP53	1846369	1846083	9606.ENSP00000274255	9606.ENSP00000269305	0	0	0	0	0	0.491	0.9	0.636	0	0.979
TAC1	butyrate	1850311	-100000264	9606.ENSP00000321106	-1.CID100000264	0	0	0	0	0	0	0.9	0.8	0	0.979
CDC25A	CDC6	1848560	1842453	9606.ENSP00000303706	9606.ENSP00000209728	0	0	0	0	0.112	0.3	0.9	0.695	0	0.978
AKT1	CCND1	1846136	1843117	9606.ENSP00000270202	9606.ENSP00000227507	0	0	0	0	0	0	0	0.976	0	0.977
FOXO1	GSK3B	1857055	1850681	9606.ENSP00000368880	9606.ENSP00000324806	0	0	0	0	0	0.86	0	0.844	0	0.977
CCNA2	TP53	1846354	1846083	9606.ENSP00000274026	9606.ENSP00000269305	0	0	0	0	0	0.564	0.9	0.506	0	0.976
PCNA	CCNB1	1856984	1844435	9606.ENSP00000368438	9606.ENSP00000256442	0	0	0	0	0.274	0.807	0	0.846	0	0.976
PTEN	FOXO3	1855586	1852227	9606.ENSP00000361021	9606.ENSP00000339527	0	0	0	0	0	0.064	0	0.974	0	0.975
SKP2	CCNA1	1846369	1844380	9606.ENSP00000274255	9606.ENSP00000255465	0	0	0	0	0.089	0.961	0	0.357	0	0.975
CCNH	CCNB1	1844473	1844435	9606.ENSP00000256897	9606.ENSP00000256442	0	0	0	0	0	0.078	0.9	0.754	0	0.975
AKT1	TP53	1846136	1846083	9606.ENSP00000270202	9606.ENSP00000269305	0	0	0	0	0	0	0	0.974	0	0.975
CDC25A	CCND1	1848560	1843117	9606.ENSP00000303706	9606.ENSP00000227507	0	0	0	0	0	0	0.9	0.766	0	0.975
SKP2	CDK4	1846369	1844551	9606.ENSP00000274255	9606.ENSP00000257904	0	0	0	0	0.103	0.098	0.9	0.711	0	0.973
RBL1	CDKN1A	1855962	1843736	9606.ENSP00000362768	9606.ENSP00000244741	0	0	0	0	0	0	0.9	0.743	0	0.973
RBL1	CDKN1B	1855962	1843169	9606.ENSP00000362768	9606.ENSP00000228872	0	0	0	0	0	0	0.9	0.745	0	0.973
SKP2	RB1	1846369	1845924	9606.ENSP00000274255	9606.ENSP00000267163	0	0	0	0	0.073	0.567	0.9	0.385	0	0.972
FOXO1	CCND1	1857055	1843117	9606.ENSP00000368880	9606.ENSP00000227507	0	0	0	0	0	0	0	0.971	0	0.972
RBL1	CDC6	1855962	1842453	9606.ENSP00000362768	9606.ENSP00000209728	0	0	0	0	0.112	0	0.9	0.717	0	0.972
CDC25A	CDKN1A	1848560	1843736	9606.ENSP00000303706	9606.ENSP00000244741	0	0	0	0	0	0	0.9	0.729	0	0.971
CCNH	CCND1	1844473	1843117	9606.ENSP00000256897	9606.ENSP00000227507	0	0	0	0	0	0.149	0.9	0.682	0	0.97
SKP2	CCND1	1846369	1843117	9606.ENSP00000274255	9606.ENSP00000227507	0	0	0	0	0	0	0.9	0.718	0	0.97
RBL1	RB1	1855962	1845924	9606.ENSP00000362768	9606.ENSP00000267163	0	0	0	0.65	0	0.573	0.9	0.966	0	0.97
RBL1	CCNA1	1855962	1844380	9606.ENSP00000362768	9606.ENSP00000255465	0	0	0	0	0.088	0.564	0	0.932	0	0.97
FOXO1	MTOR	1857055	1854147	9606.ENSP00000368880	9606.ENSP00000354558	0	0	0	0	0	0.086	0	0.968	0	0.969
PCNA	CCNA1	1856984	1844380	9606.ENSP00000368438	9606.ENSP00000255465	0	0	0	0	0.194	0	0.9	0.657	0	0.969
CKS1B	CCNB1	1849378	1844435	9606.ENSP00000311083	9606.ENSP00000256442	0	0	0	0	0.237	0.868	0	0.71	0	0.968
BCHE	butyrate	1845535	-100000264	9606.ENSP00000264381	-1.CID100000264	0	0	0	0	0	0.8	0.8	0.265	0	0.968
PCNA	RBL1	1856984	1855962	9606.ENSP00000368438	9606.ENSP00000362768	0	0	0	0	0.087	0	0.9	0.685	0	0.968
RB1	CDKN1B	1845924	1843169	9606.ENSP00000267163	9606.ENSP00000228872	0	0	0	0	0	0.109	0.9	0.659	0	0.967
CDC25A	CDKN1B	1848560	1843169	9606.ENSP00000303706	9606.ENSP00000228872	0	0	0	0	0	0	0.9	0.679	0	0.966
GCG	TAC1	1859292	1850311	9606.ENSP00000387662	9606.ENSP00000321106	0	0	0	0	0	0	0.9	0.671	0	0.965
SKP2	AKT1	1846369	1846136	9606.ENSP00000274255	9606.ENSP00000270202	0	0	0	0	0	0.911	0	0.618	0	0.964
RBL1	CDC25A	1855962	1848560	9606.ENSP00000362768	9606.ENSP00000303706	0	0	0	0	0	0	0.9	0.65	0	0.963
MTOR	ILK	1854147	1848060	9606.ENSP00000354558	9606.ENSP00000299421	0	0	0	0	0	0.595	0	0.914	0	0.963
CCNH	CCNA1	1844473	1844380	9606.ENSP00000256897	9606.ENSP00000255465	0	0	0	0	0	0.078	0.9	0.625	0	0.962
PCNA	CCNA2	1856984	1846354	9606.ENSP00000368438	9606.ENSP00000274026	0	0	0	0	0.194	0.809	0	0.768	0	0.961
RB1	CDC6	1845924	1842453	9606.ENSP00000267163	9606.ENSP00000209728	0	0	0	0	0.112	0	0.9	0.585	0	0.96
PCNA	RB1	1856984	1845924	9606.ENSP00000368438	9606.ENSP00000267163	0	0	0	0	0.087	0	0.9	0.605	0	0.96
PTEN	CDKN1B	1855586	1843169	9606.ENSP00000361021	9606.ENSP00000228872	0	0	0	0	0	0	0	0.96	0	0.96
CCNA2	CCNE1	1846354	1845190	9606.ENSP00000274026	9606.ENSP00000262643	0	0	0	0.682	0.288	0.303	0.9	0.831	0	0.96
RBL1	CCNE1	1855962	1845190	9606.ENSP00000362768	9606.ENSP00000262643	0	0	0	0	0.092	0.831	0	0.755	0	0.959
CCNE1	CCNA1	1845190	1844380	9606.ENSP00000262643	9606.ENSP00000255465	0	0	0	0.68	0.288	0.303	0.9	0.768	0	0.959
PCNA	CDC25A	1856984	1848560	9606.ENSP00000368438	9606.ENSP00000303706	0	0	0	0	0.112	0	0.9	0.562	0	0.957
CCNE2	RB1	1849155	1845924	9606.ENSP00000309181	9606.ENSP00000267163	0	0	0	0	0.092	0.149	0.9	0.5	0	0.956
PCNA	CCNE1	1856984	1845190	9606.ENSP00000368438	9606.ENSP00000262643	0	0	0	0	0.115	0	0.9	0.542	0	0.955
AKT1	RB1	1846136	1845924	9606.ENSP00000270202	9606.ENSP00000267163	0	0	0	0	0	0.151	0.9	0.51	0	0.954
MDM2	CDK2	1861282	1845906	9606.ENSP00000417281	9606.ENSP00000266970	0	0	0	0	0	0	0.9	0.56	0	0.954
GSK3B	CCNE1	1850681	1845190	9606.ENSP00000324806	9606.ENSP00000262643	0	0	0	0	0	0.938	0	0.289	0	0.954
PTEN	CCND1	1855586	1843117	9606.ENSP00000361021	9606.ENSP00000227507	0	0	0	0	0	0	0	0.952	0	0.952
CDKN1A	butyrate	1843736	-100000264	9606.ENSP00000244741	-1.CID100000264	0	0	0	0	0	0	0.7	0.846	0	0.952
HBG2	butyrate	1852071	-100000264	9606.ENSP00000338082	-1.CID100000264	0	0	0	0	0	0	0	0.951	0	0.951
CCNE1	CCNH	1845190	1844473	9606.ENSP00000262643	9606.ENSP00000256897	0	0	0	0	0	0	0.9	0.53	0	0.951
IL8	butyrate	1848852	-100000264	9606.ENSP00000306512	-1.CID100000264	0	0	0	0	0	0	0.7	0.843	0	0.951
TP53	CCNH	1846083	1844473	9606.ENSP00000269305	9606.ENSP00000256897	0	0	0	0	0	0.576	0	0.887	0	0.95
CKS1B	CCNA1	1849378	1844380	9606.ENSP00000311083	9606.ENSP00000255465	0	0	0	0	0.211	0.87	0	0.543	0	0.949
MDM2	HSP90AA1	1861282	1851814	9606.ENSP00000417281	9606.ENSP00000335153	0	0	0	0	0	0.924	0	0.362	0	0.949
CCNE1	CCNB1	1845190	1844435	9606.ENSP00000262643	9606.ENSP00000256442	0	0	0	0.676	0.258	0.147	0.9	0.811	0	0.949
GCG	FFAR1	1859292	1843825	9606.ENSP00000387662	9606.ENSP00000246553	0	0	0	0	0	0	0.9	0.512	0	0.949
MTOR	CCND1	1854147	1843117	9606.ENSP00000354558	9606.ENSP00000227507	0	0	0	0	0	0	0	0.949	0	0.949
HTR2A	TAC1	1856916	1850311	9606.ENSP00000367959	9606.ENSP00000321106	0	0	0	0	0	0	0.9	0.508	0	0.948
CCNH	CDKN1A	1844473	1843736	9606.ENSP00000256897	9606.ENSP00000244741	0	0	0	0	0	0	0.9	0.505	0	0.948
CDK2	butyrate	1845906	-100000264	9606.ENSP00000266970	-1.CID100000264	0	0	0	0	0	0	0.7	0.831	0	0.948
CDC25A	CCNH	1848560	1844473	9606.ENSP00000303706	9606.ENSP00000256897	0	0	0	0	0	0	0.9	0.499	0	0.947
CDKN1B	CDC6	1843169	1842453	9606.ENSP00000228872	9606.ENSP00000209728	0	0	0	0	0	0	0.9	0.493	0	0.947
SLC5A8	butyrate	1862290	-100000264	9606.ENSP00000445340	-1.CID100000264	0	0	0	0	0	0	0.9	0.482	0	0.946
CCNH	CDKN1B	1844473	1843169	9606.ENSP00000256897	9606.ENSP00000228872	0	0	0	0	0	0	0.9	0.472	0	0.944
HTR2A	CCK	1856916	1851885	9606.ENSP00000367959	9606.ENSP00000335657	0	0	0	0	0	0	0.9	0.47	0	0.944
CCKBR	TAC1	1851860	1850311	9606.ENSP00000335544	9606.ENSP00000321106	0	0	0	0	0	0	0.9	0.471	0	0.944
GCG	FFAR2	1859292	1843823	9606.ENSP00000387662	9606.ENSP00000246549	0	0	0	0	0	0	0.9	0.457	0	0.943
TBXA2R	PTAFR	1859713	1848359	9606.ENSP00000393333	9606.ENSP00000301974	0	0	0	0	0	0	0.9	0.457	0	0.943
CCNE2	SKP2	1849155	1846369	9606.ENSP00000309181	9606.ENSP00000274255	0	0	0	0	0.127	0.3	0.8	0.582	0	0.942
CDC25A	TP53	1848560	1846083	9606.ENSP00000303706	9606.ENSP00000269305	0	0	0	0	0	0	0	0.941	0	0.941
AKT1	butyrate	1846136	-100000264	9606.ENSP00000270202	-1.CID100000264	0	0	0	0	0	0	0	0.94	0	0.94
RB1	CCNH	1845924	1844473	9606.ENSP00000267163	9606.ENSP00000256897	0	0	0	0	0	0	0.9	0.423	0	0.939
CCNB1	CCND1	1844435	1843117	9606.ENSP00000256442	9606.ENSP00000227507	0	0	0	0.65	0.105	0.087	0.9	0.9	0	0.939
FOXO1	RICTOR	1857055	1853522	9606.ENSP00000368880	9606.ENSP00000349959	0	0	0	0	0	0	0	0.939	0	0.939
PTEN	CDKN1A	1855586	1843736	9606.ENSP00000361021	9606.ENSP00000244741	0	0	0	0	0	0	0	0.938	0	0.938
GCG	CCKBR	1859292	1851860	9606.ENSP00000387662	9606.ENSP00000335544	0	0	0	0	0	0	0.9	0.415	0	0.938
CCK	FFAR1	1851885	1843825	9606.ENSP00000335657	9606.ENSP00000246553	0	0	0	0	0	0	0.9	0.405	0	0.937
GCG	FFAR3	1859292	1851012	9606.ENSP00000387662	9606.ENSP00000328230	0	0	0	0	0	0	0.9	0.387	0	0.936
CCNA1	CCND1	1844380	1843117	9606.ENSP00000255465	9606.ENSP00000227507	0	0	0	0.676	0.092	0.097	0.9	0.81	0	0.934
CDK4	CCNA1	1844551	1844380	9606.ENSP00000257904	9606.ENSP00000255465	0	0	0	0	0.114	0.405	0	0.886	0	0.934
FFAR2	butyrate	1843823	-100000264	9606.ENSP00000246549	-1.CID100000264	0	0	0	0	0	0	0.9	0.344	0	0.932
CDK4	CDC6	1844551	1842453	9606.ENSP00000257904	9606.ENSP00000209728	0	0	0	0	0.092	0.685	0	0.783	0	0.932
FFAR3	butyrate	1851012	-100000264	9606.ENSP00000328230	-1.CID100000264	0	0	0	0	0	0	0.9	0.32	0	0.929
RICTOR	GSK3B	1853522	1850681	9606.ENSP00000349959	9606.ENSP00000324806	0	0	0	0	0	0	0	0.929	0	0.929
CCNE1	CCND1	1845190	1843117	9606.ENSP00000262643	9606.ENSP00000227507	0	0	0	0.669	0	0	0.9	0.868	0	0.928
HSP90AA1	RB1	1851814	1845924	9606.ENSP00000335153	9606.ENSP00000267163	0	0	0	0	0	0	0.9	0.301	0	0.927
CCNE2	CCNH	1849155	1844473	9606.ENSP00000309181	9606.ENSP00000256897	0	0	0	0	0	0	0.9	0.3	0	0.927
AKT1	CCNB1	1846136	1844435	9606.ENSP00000270202	9606.ENSP00000256442	0	0	0	0	0.065	0.095	0	0.918	0	0.925
TBXA2R	butyrate	1859713	-100000264	9606.ENSP00000393333	-1.CID100000264	0	0	0	0	0	0	0.9	0.269	0	0.924
MDM2	PCNA	1861282	1856984	9606.ENSP00000417281	9606.ENSP00000368438	0	0	0	0	0	0.853	0	0.508	0	0.924
GCG	TRIO	1859292	1852198	9606.ENSP00000387662	9606.ENSP00000339299	0	0	0	0	0	0	0.9	0.28	0	0.924
FFAR1	FFAR2	1843825	1843823	9606.ENSP00000246553	9606.ENSP00000246549	0	0	0	0.727	0	0	0.9	0.86	0	0.923
HTR2A	PTAFR	1856916	1848359	9606.ENSP00000367959	9606.ENSP00000301974	0	0	0	0	0	0	0.9	0.261	0	0.922
GCG	AKT1	1859292	1846136	9606.ENSP00000387662	9606.ENSP00000270202	0	0	0	0	0	0	0	0.922	0	0.922
TAC1	PTGER1	1850311	1847360	9606.ENSP00000321106	9606.ENSP00000292513	0	0	0	0	0	0	0.9	0.251	0	0.921
PTAFR	butyrate	1848359	-100000264	9606.ENSP00000301974	-1.CID100000264	0	0	0	0	0	0	0.9	0.236	0	0.921
MDM2	CCNA2	1861282	1846354	9606.ENSP00000417281	9606.ENSP00000274026	0	0	0	0	0	0.091	0.9	0.207	0	0.921
FFAR3	FFAR1	1851012	1843825	9606.ENSP00000328230	9606.ENSP00000246553	0	0	0	0.75	0	0	0.9	0.817	0	0.92
CCK	FFAR2	1851885	1843823	9606.ENSP00000335657	9606.ENSP00000246549	0	0	0	0	0	0	0.9	0.242	0	0.92
CCK	FFAR3	1851885	1851012	9606.ENSP00000335657	9606.ENSP00000328230	0	0	0	0	0	0	0.9	0.235	0	0.92
TBXA2R	TAC1	1859713	1850311	9606.ENSP00000393333	9606.ENSP00000321106	0	0	0	0	0	0	0.9	0.216	0	0.918
CDK2	CDK4	1845906	1844551	9606.ENSP00000266970	9606.ENSP00000257904	0	0	0.524	0.922	0	0.109	0.9	0.971	0	0.917
TBXA2R	HTR2A	1859713	1856916	9606.ENSP00000393333	9606.ENSP00000367959	0	0	0	0	0	0	0.9	0.208	0	0.917
TAC1	PTAFR	1850311	1848359	9606.ENSP00000321106	9606.ENSP00000301974	0	0	0	0	0	0	0.9	0.206	0	0.917
GCG	HTR2A	1859292	1856916	9606.ENSP00000387662	9606.ENSP00000367959	0	0	0	0	0	0	0.9	0.21	0	0.917
TBXA2R	PTGER1	1859713	1847360	9606.ENSP00000393333	9606.ENSP00000292513	0	0	0	0.66	0	0	0.9	0.504	0	0.916
GPR68	PTAFR	1861958	1848359	9606.ENSP00000434045	9606.ENSP00000301974	0	0	0	0.771	0	0	0.9	0.748	0	0.916
PTGER1	butyrate	1847360	-100000264	9606.ENSP00000292513	-1.CID100000264	0	0	0	0	0	0	0.9	0.165	0	0.914
CCK	PTAFR	1851885	1848359	9606.ENSP00000335657	9606.ENSP00000301974	0	0	0	0	0	0	0.9	0.181	0	0.914
NOS3	TP53	1847875	1846083	9606.ENSP00000297494	9606.ENSP00000269305	0	0	0	0	0	0	0	0.913	0	0.913
TRIO	butyrate	1852198	-100000264	9606.ENSP00000339299	-1.CID100000264	0	0	0	0	0	0	0.9	0.164	0	0.913
GCG	FOXO1	1859292	1857055	9606.ENSP00000387662	9606.ENSP00000368880	0	0	0	0	0	0	0	0.912	0	0.912
GCG	PTGER1	1859292	1847360	9606.ENSP00000387662	9606.ENSP00000292513	0	0	0	0	0	0	0.9	0.152	0	0.911
FFAR1	butyrate	1843825	-100000264	9606.ENSP00000246553	-1.CID100000264	0	0	0	0	0	0	0.9	0.137	0	0.911
PTAFR	PTGER1	1848359	1847360	9606.ENSP00000301974	9606.ENSP00000292513	0	0	0	0	0	0	0.9	0.144	0	0.91
HTR2A	CCKBR	1856916	1851860	9606.ENSP00000367959	9606.ENSP00000335544	0	0	0	0.677	0	0	0.9	0.343	0	0.91
TBXA2R	GCG	1859713	1859292	9606.ENSP00000393333	9606.ENSP00000387662	0	0	0	0	0	0	0.9	0.138	0	0.91
CCKBR	PTAFR	1851860	1848359	9606.ENSP00000335544	9606.ENSP00000301974	0	0	0	0	0	0	0.9	0.144	0	0.91
FFAR3	FFAR2	1851012	1843823	9606.ENSP00000328230	9606.ENSP00000246549	0	0	0	0.901	0	0	0.9	0.958	0	0.909
HTR2A	butyrate	1856916	-100000264	9606.ENSP00000367959	-1.CID100000264	0	0	0	0	0	0	0.9	0.121	0	0.909
FOXO1	FOXO3	1857055	1852227	9606.ENSP00000368880	9606.ENSP00000339527	0	0	0	0.9	0	0	0.9	0.975	0	0.909
CCK	butyrate	1851885	-100000264	9606.ENSP00000335657	-1.CID100000264	0	0	0	0	0	0	0.9	0.119	0	0.909
ILK	CCND1	1848060	1843117	9606.ENSP00000299421	9606.ENSP00000227507	0	0	0	0	0	0	0	0.908	0	0.908
FOXO3	SKP2	1852227	1846369	9606.ENSP00000339527	9606.ENSP00000274255	0	0	0	0	0	0.808	0	0.538	0	0.907
GCG	PTAFR	1859292	1848359	9606.ENSP00000387662	9606.ENSP00000301974	0	0	0	0	0	0	0.9	0.089	0	0.905
GPR68	TBXA2R	1861958	1859713	9606.ENSP00000434045	9606.ENSP00000393333	0	0	0	0	0	0	0.9	0.091	0	0.905
TBXA2R	CCK	1859713	1851885	9606.ENSP00000393333	9606.ENSP00000335657	0	0	0	0	0	0	0.9	0.092	0	0.905
GCG	BCHE	1859292	1845535	9606.ENSP00000387662	9606.ENSP00000264381	0	0	0	0	0	0	0.9	0.085	0	0.904
CCK	PTGER1	1851885	1847360	9606.ENSP00000335657	9606.ENSP00000292513	0	0	0	0	0	0	0.9	0.081	0	0.904
CCNE2	CCNE1	1849155	1845190	9606.ENSP00000309181	9606.ENSP00000262643	0	0	0	0.939	0	0	0.9	0.757	0	0.904
HTR2A	PTGER1	1856916	1847360	9606.ENSP00000367959	9606.ENSP00000292513	0	0	0	0	0	0	0.9	0.07	0	0.903
PTAFR	FFAR2	1848359	1843823	9606.ENSP00000301974	9606.ENSP00000246549	0	0	0	0.72	0	0	0.9	0.137	0	0.902
TRIO	CCKBR	1852198	1851860	9606.ENSP00000339299	9606.ENSP00000335544	0	0	0	0	0	0	0.9	0.064	0	0.902
TRIO	PTGER1	1852198	1847360	9606.ENSP00000339299	9606.ENSP00000292513	0	0	0	0	0	0	0.9	0.064	0	0.902
HTR2A	TRIO	1856916	1852198	9606.ENSP00000367959	9606.ENSP00000339299	0	0	0	0	0	0	0.9	0.064	0	0.902
TBXA2R	TRIO	1859713	1852198	9606.ENSP00000393333	9606.ENSP00000339299	0	0	0	0	0	0	0.9	0.064	0	0.902
GPR68	FFAR3	1861958	1851012	9606.ENSP00000434045	9606.ENSP00000328230	0	0	0	0.662	0	0	0.9	0.092	0	0.901
HTR2A	FFAR1	1856916	1843825	9606.ENSP00000367959	9606.ENSP00000246553	0	0	0	0	0	0	0.9	0.055	0	0.901
FFAR3	PTAFR	1851012	1848359	9606.ENSP00000328230	9606.ENSP00000301974	0	0	0	0.665	0	0	0.9	0.091	0	0.901
HTR2A	FFAR2	1856916	1843823	9606.ENSP00000367959	9606.ENSP00000246549	0	0	0	0	0	0	0.9	0	0	0.9
MTRNR2L2	GCG	1864056	1859292	9606.ENSP00000468991	9606.ENSP00000387662	0	0	0	0	0	0	0.9	0	0	0.9
CCKBR	FFAR1	1851860	1843825	9606.ENSP00000335544	9606.ENSP00000246553	0	0	0	0	0	0	0.9	0	0	0.9
FFAR3	TAC1	1851012	1850311	9606.ENSP00000328230	9606.ENSP00000321106	0	0	0	0	0	0	0.9	0.05	0	0.9
MTRNR2L2	FFAR2	1864056	1843823	9606.ENSP00000468991	9606.ENSP00000246549	0	0	0	0	0	0	0.9	0	0	0.9
HTR2A	FFAR3	1856916	1851012	9606.ENSP00000367959	9606.ENSP00000328230	0	0	0	0.628	0	0	0.9	0	0	0.9
GPR68	PTGER1	1861958	1847360	9606.ENSP00000434045	9606.ENSP00000292513	0	0	0	0	0	0	0.9	0	0	0.9
CCKBR	FFAR2	1851860	1843823	9606.ENSP00000335544	9606.ENSP00000246549	0	0	0	0	0	0	0.9	0	0	0.9
CCKBR	butyrate	1851860	-100000264	9606.ENSP00000335544	-1.CID100000264	0	0	0	0	0	0	0.9	0	0	0.9
TRIO	PTAFR	1852198	1848359	9606.ENSP00000339299	9606.ENSP00000301974	0	0	0	0	0	0	0.9	0	0	0.9
MTRNR2L2	PTAFR	1864056	1848359	9606.ENSP00000468991	9606.ENSP00000301974	0	0	0	0	0	0	0.9	0	0	0.9
TAC1	FFAR1	1850311	1843825	9606.ENSP00000321106	9606.ENSP00000246553	0	0	0	0	0	0	0.9	0	0	0.9
FFAR3	PTGER1	1851012	1847360	9606.ENSP00000328230	9606.ENSP00000292513	0	0	0	0	0	0	0.9	0.041	0	0.9
TRIO	FFAR1	1852198	1843825	9606.ENSP00000339299	9606.ENSP00000246553	0	0	0	0	0	0	0.9	0	0	0.9
GPR68	butyrate	1861958	-100000264	9606.ENSP00000434045	-1.CID100000264	0	0	0	0	0	0	0.9	0	0	0.9
TRIO	FFAR3	1852198	1851012	9606.ENSP00000339299	9606.ENSP00000328230	0	0	0	0	0	0	0.9	0	0	0.9
MTRNR2L2	HTR2A	1864056	1856916	9606.ENSP00000468991	9606.ENSP00000367959	0	0	0	0	0	0	0.9	0	0	0.9
GPR68	HTR2A	1861958	1856916	9606.ENSP00000434045	9606.ENSP00000367959	0	0	0	0	0	0	0.9	0	0	0.9
GPR68	FFAR1	1861958	1843825	9606.ENSP00000434045	9606.ENSP00000246553	0	0	0	0.66	0	0	0.9	0	0	0.9
MTRNR2L2	TBXA2R	1864056	1859713	9606.ENSP00000468991	9606.ENSP00000393333	0	0	0	0	0	0	0.9	0	0	0.9
CCKBR	FFAR3	1851860	1851012	9606.ENSP00000335544	9606.ENSP00000328230	0	0	0	0	0	0	0.9	0	0	0.9
GPR68	TRIO	1861958	1852198	9606.ENSP00000434045	9606.ENSP00000339299	0	0	0	0	0	0	0.9	0	0	0.9
GPR68	CCK	1861958	1851885	9606.ENSP00000434045	9606.ENSP00000335657	0	0	0	0	0	0	0.9	0	0	0.9
MTRNR2L2	FFAR1	1864056	1843825	9606.ENSP00000468991	9606.ENSP00000246553	0	0	0	0	0	0	0.9	0	0	0.9
TRIO	TAC1	1852198	1850311	9606.ENSP00000339299	9606.ENSP00000321106	0	0	0	0	0	0	0.9	0	0	0.9
TBXA2R	FFAR2	1859713	1843823	9606.ENSP00000393333	9606.ENSP00000246549	0	0	0	0	0	0	0.9	0	0	0.9
TBXA2R	FFAR3	1859713	1851012	9606.ENSP00000393333	9606.ENSP00000328230	0	0	0	0	0	0	0.9	0	0	0.9
MTRNR2L2	CCK	1864056	1851885	9606.ENSP00000468991	9606.ENSP00000335657	0	0	0	0	0	0	0.9	0	0	0.9
MTRNR2L2	GPR68	1864056	1861958	9606.ENSP00000468991	9606.ENSP00000434045	0	0	0	0	0	0	0.9	0	0	0.9
TRIO	CCK	1852198	1851885	9606.ENSP00000339299	9606.ENSP00000335657	0	0	0	0	0	0	0.9	0	0	0.9
PTGER1	FFAR1	1847360	1843825	9606.ENSP00000292513	9606.ENSP00000246553	0	0	0	0	0	0	0.9	0	0	0.9
MTRNR2L2	TRIO	1864056	1852198	9606.ENSP00000468991	9606.ENSP00000339299	0	0	0	0	0	0	0.9	0	0	0.9
MTRNR2L2	FFAR3	1864056	1851012	9606.ENSP00000468991	9606.ENSP00000328230	0	0	0	0	0	0	0.9	0	0	0.9
GPR68	GCG	1861958	1859292	9606.ENSP00000434045	9606.ENSP00000387662	0	0	0	0	0	0	0.9	0.045	0	0.9
TBXA2R	FFAR1	1859713	1843825	9606.ENSP00000393333	9606.ENSP00000246553	0	0	0	0	0	0	0.9	0	0	0.9
PTGER1	FFAR2	1847360	1843823	9606.ENSP00000292513	9606.ENSP00000246549	0	0	0	0	0	0	0.9	0	0	0.9
MTRNR2L2	CCKBR	1864056	1851860	9606.ENSP00000468991	9606.ENSP00000335544	0	0	0	0	0	0	0.9	0	0	0.9
MTRNR2L2	PTGER1	1864056	1847360	9606.ENSP00000468991	9606.ENSP00000292513	0	0	0	0	0	0	0.9	0	0	0.9
TRIO	FFAR2	1852198	1843823	9606.ENSP00000339299	9606.ENSP00000246549	0	0	0	0	0	0	0.9	0	0	0.9
PTAFR	FFAR1	1848359	1843825	9606.ENSP00000301974	9606.ENSP00000246553	0	0	0	0.651	0	0	0.9	0.058	0	0.9
MTRNR2L2	IL8	1864056	1848852	9606.ENSP00000468991	9606.ENSP00000306512	0	0	0	0	0	0	0.9	0	0	0.9
TBXA2R	CCKBR	1859713	1851860	9606.ENSP00000393333	9606.ENSP00000335544	0	0	0	0	0	0	0.9	0.047	0	0.9
CCKBR	PTGER1	1851860	1847360	9606.ENSP00000335544	9606.ENSP00000292513	0	0	0	0	0	0	0.9	0	0	0.9
GPR68	TAC1	1861958	1850311	9606.ENSP00000434045	9606.ENSP00000321106	0	0	0	0	0	0	0.9	0	0	0.9
TAC1	FFAR2	1850311	1843823	9606.ENSP00000321106	9606.ENSP00000246549	0	0	0	0	0	0	0.9	0	0	0.9
MTRNR2L2	butyrate	1864056	-100000264	9606.ENSP00000468991	-1.CID100000264	0	0	0	0	0	0	0.9	0	0	0.9
GPR68	FFAR2	1861958	1843823	9606.ENSP00000434045	9606.ENSP00000246549	0	0	0	0.662	0	0	0.9	0	0	0.9
GPR68	CCKBR	1861958	1851860	9606.ENSP00000434045	9606.ENSP00000335544	0	0	0	0	0	0	0.9	0	0	0.9
MTRNR2L2	TAC1	1864056	1850311	9606.ENSP00000468991	9606.ENSP00000321106	0	0	0	0	0	0	0.9	0	0	0.9
CKS1B	CDC6	1849378	1842453	9606.ENSP00000311083	9606.ENSP00000209728	0	0	0	0	0.115	0.83	0	0.377	0	0.898
CKS1B	CDK4	1849378	1844551	9606.ENSP00000311083	9606.ENSP00000257904	0	0	0	0	0.147	0.424	0	0.807	0	0.897
TP53	CCNA1	1846083	1844380	9606.ENSP00000269305	9606.ENSP00000255465	0	0	0	0	0	0	0	0.895	0	0.895
IL8	CCND1	1848852	1843117	9606.ENSP00000306512	9606.ENSP00000227507	0	0	0	0	0	0	0	0.895	0	0.895
GCG	NOS3	1859292	1847875	9606.ENSP00000387662	9606.ENSP00000297494	0	0	0	0	0	0	0	0.895	0	0.895
FOXO3	NOS3	1852227	1847875	9606.ENSP00000339527	9606.ENSP00000297494	0	0	0	0	0	0	0	0.892	0	0.892
PTEN	IL8	1855586	1848852	9606.ENSP00000361021	9606.ENSP00000306512	0	0	0	0	0	0	0	0.889	0	0.889
ILK	NOS3	1848060	1847875	9606.ENSP00000299421	9606.ENSP00000297494	0.176	0	0	0	0	0	0	0.87	0	0.889
HSP90AA1	CDK2	1851814	1845906	9606.ENSP00000335153	9606.ENSP00000266970	0	0	0	0	0	0.655	0	0.687	0	0.887
TAC1	IL8	1850311	1848852	9606.ENSP00000321106	9606.ENSP00000306512	0	0	0	0	0	0	0	0.887	0	0.887
GSK3B	CDKN1A	1850681	1843736	9606.ENSP00000324806	9606.ENSP00000244741	0	0	0	0	0	0	0	0.883	0	0.883
FOXO1	PTEN	1857055	1855586	9606.ENSP00000368880	9606.ENSP00000361021	0	0	0	0	0	0.064	0	0.877	0	0.88
PTEN	CDC6	1855586	1842453	9606.ENSP00000361021	9606.ENSP00000209728	0	0	0	0	0.065	0.149	0	0.858	0	0.878
GSK3B	CDKN1B	1850681	1843169	9606.ENSP00000324806	9606.ENSP00000228872	0	0	0	0	0	0	0	0.874	0	0.874
AKT1	CCNE1	1846136	1845190	9606.ENSP00000270202	9606.ENSP00000262643	0	0	0	0	0	0	0	0.872	0	0.872
MDM2	FOXO3	1861282	1852227	9606.ENSP00000417281	9606.ENSP00000339527	0	0	0	0	0.087	0.807	0	0.33	0	0.871
CCND1	butyrate	1843117	-100000264	9606.ENSP00000227507	-1.CID100000264	0	0	0	0	0	0	0.15	0.853	0	0.871
FOXO3	CCND1	1852227	1843117	9606.ENSP00000339527	9606.ENSP00000227507	0	0	0	0	0	0	0	0.87	0	0.87
HSP90AA1	IL8	1851814	1848852	9606.ENSP00000335153	9606.ENSP00000306512	0	0	0	0	0	0	0	0.866	0	0.866
GSK3B	CDC25A	1850681	1848560	9606.ENSP00000324806	9606.ENSP00000303706	0	0	0	0	0	0.231	0	0.832	0	0.865
GCG	CCND1	1859292	1843117	9606.ENSP00000387662	9606.ENSP00000227507	0	0	0	0	0	0	0	0.864	0	0.864
HSP90AA1	GSK3B	1851814	1850681	9606.ENSP00000335153	9606.ENSP00000324806	0	0	0	0	0	0.595	0	0.653	0	0.854
MTOR	FOXO3	1854147	1852227	9606.ENSP00000354558	9606.ENSP00000339527	0	0	0	0	0	0.086	0	0.846	0	0.853
FOXO3	CDC25A	1852227	1848560	9606.ENSP00000339527	9606.ENSP00000303706	0	0	0	0	0	0	0	0.85	0	0.85
CDKN3	CDK4	1851839	1844551	9606.ENSP00000335357	9606.ENSP00000257904	0	0	0	0	0	0.284	0	0.798	0	0.849
CCNB1	CDKN1B	1844435	1843169	9606.ENSP00000256442	9606.ENSP00000228872	0	0	0	0	0	0.574	0	0.66	0	0.848
TP53	butyrate	1846083	-100000264	9606.ENSP00000269305	-1.CID100000264	0	0	0	0	0	0	0	0.847	0	0.847
SKP2	CCNB1	1846369	1844435	9606.ENSP00000274255	9606.ENSP00000256442	0	0	0	0	0.178	0.57	0	0.603	0	0.847
CDKN3	CDC6	1851839	1842453	9606.ENSP00000335357	9606.ENSP00000209728	0	0	0	0	0	0.672	0	0.548	0	0.845
PTEN	RICTOR	1855586	1853522	9606.ENSP00000361021	9606.ENSP00000349959	0	0	0	0	0	0	0	0.842	0	0.842
FOXO1	TP53	1857055	1846083	9606.ENSP00000368880	9606.ENSP00000269305	0	0	0	0	0	0.566	0	0.642	0	0.838
FOXO3	GSK3B	1852227	1850681	9606.ENSP00000339527	9606.ENSP00000324806	0	0	0	0	0	0	0	0.838	0	0.838
TAC1	AKT1	1850311	1846136	9606.ENSP00000321106	9606.ENSP00000270202	0	0	0	0	0	0	0	0.836	0	0.836
CDK4	butyrate	1844551	-100000264	9606.ENSP00000257904	-1.CID100000264	0	0	0	0	0	0	0	0.832	0	0.832
TP53	CDKN1B	1846083	1843169	9606.ENSP00000269305	9606.ENSP00000228872	0	0	0	0	0	0	0	0.832	0	0.832
CCNB1	butyrate	1844435	-100000264	9606.ENSP00000256442	-1.CID100000264	0	0	0	0	0	0	0.15	0.8	0	0.824
CDC6	butyrate	1842453	-100000264	9606.ENSP00000209728	-1.CID100000264	0	0	0	0	0	0	0	0.823	0	0.823
PTEN	PTGER1	1855586	1847360	9606.ENSP00000361021	9606.ENSP00000292513	0	0	0	0	0	0	0	0.815	0	0.815
HSP90AA1	CCNB1	1851814	1844435	9606.ENSP00000335153	9606.ENSP00000256442	0	0	0	0	0.069	0	0	0.803	0	0.809
CKS1B	IL8	1849378	1848852	9606.ENSP00000311083	9606.ENSP00000306512	0	0	0	0	0	0	0	0.802	0	0.802
MTOR	butyrate	1854147	-100000264	9606.ENSP00000354558	-1.CID100000264	0	0	0	0	0	0	0	0.8	0	0.8
CDC25A	CCNA2	1848560	1846354	9606.ENSP00000303706	9606.ENSP00000274026	0	0	0	0	0.143	0	0	0.762	0	0.787
CCNE2	TP53	1849155	1846083	9606.ENSP00000309181	9606.ENSP00000269305	0	0	0	0	0	0.484	0	0.594	0	0.781
HSP90AA1	CDKN1A	1851814	1843736	9606.ENSP00000335153	9606.ENSP00000244741	0	0	0	0	0	0.564	0	0.506	0	0.775
TP53	CCNE1	1846083	1845190	9606.ENSP00000269305	9606.ENSP00000262643	0	0	0	0	0	0	0	0.77	0	0.77
CDKN3	CDC25A	1851839	1848560	9606.ENSP00000335357	9606.ENSP00000303706	0	0	0	0	0	0.686	0	0.28	0	0.764
RBL1	TP53	1855962	1846083	9606.ENSP00000362768	9606.ENSP00000269305	0	0	0	0	0	0	0	0.757	0	0.757
MDM2	CDK4	1861282	1844551	9606.ENSP00000417281	9606.ENSP00000257904	0	0	0	0	0	0	0	0.757	0	0.757
NOS3	CDKN1A	1847875	1843736	9606.ENSP00000297494	9606.ENSP00000244741	0	0	0	0	0	0	0	0.755	0	0.755
CCNA2	AKT1	1846354	1846136	9606.ENSP00000274026	9606.ENSP00000270202	0	0	0	0	0	0.591	0	0.427	0	0.755
PTEN	GSK3B	1855586	1850681	9606.ENSP00000361021	9606.ENSP00000324806	0	0	0	0	0	0.145	0	0.717	0	0.748
RBL1	CCNB1	1855962	1844435	9606.ENSP00000362768	9606.ENSP00000256442	0	0	0	0	0.07	0	0	0.737	0	0.745
CCNE2	CDC6	1849155	1842453	9606.ENSP00000309181	9606.ENSP00000209728	0	0	0	0	0.246	0	0	0.667	0	0.738
PTEN	CDK4	1855586	1844551	9606.ENSP00000361021	9606.ENSP00000257904	0	0	0	0	0.082	0.107	0	0.696	0	0.729
FOXO3	CDK2	1852227	1845906	9606.ENSP00000339527	9606.ENSP00000266970	0	0	0	0	0	0.206	0	0.67	0	0.727
RBL1	CCNE2	1855962	1849155	9606.ENSP00000362768	9606.ENSP00000309181	0	0	0	0	0.092	0.208	0	0.648	0	0.725
PCNA	AKT1	1856984	1846136	9606.ENSP00000368438	9606.ENSP00000270202	0	0	0	0	0	0	0	0.715	0	0.715
PTEN	SKP2	1855586	1846369	9606.ENSP00000361021	9606.ENSP00000274255	0	0	0	0	0.289	0	0	0.616	0	0.715
CCNA2	CCNH	1846354	1844473	9606.ENSP00000274026	9606.ENSP00000256897	0	0	0	0	0	0.078	0	0.698	0	0.71
MDM2	FOXO1	1861282	1857055	9606.ENSP00000417281	9606.ENSP00000368880	0	0	0	0	0.065	0.564	0	0.344	0	0.709
PCNA	CDKN1B	1856984	1843169	9606.ENSP00000368438	9606.ENSP00000228872	0	0	0	0	0	0	0	0.707	0	0.707
MTOR	GSK3B	1854147	1850681	9606.ENSP00000354558	9606.ENSP00000324806	0	0	0	0	0	0.116	0	0.679	0	0.704
PTEN	CDK2	1855586	1845906	9606.ENSP00000361021	9606.ENSP00000266970	0	0	0	0	0.184	0.107	0	0.625	0	0.703
PCNA	FOXO3	1856984	1852227	9606.ENSP00000368438	9606.ENSP00000339527	0	0	0	0	0	0.564	0	0.346	0	0.702
PTEN	RB1	1855586	1845924	9606.ENSP00000361021	9606.ENSP00000267163	0	0	0	0	0.131	0	0	0.671	0	0.702
RB1	butyrate	1845924	-100000264	9606.ENSP00000267163	-1.CID100000264	0	0	0	0	0	0	0.7	0	0	0.7
IL8	AKT1	1848852	1846136	9606.ENSP00000306512	9606.ENSP00000270202	0	0	0	0	0	0	0	0.7	0	0.7
CDKN3	CCNA2	1851839	1846354	9606.ENSP00000335357	9606.ENSP00000274026	0	0	0	0	0.112	0.253	0	0.582	0	0.698
CDKN3	CCNB1	1851839	1844435	9606.ENSP00000335357	9606.ENSP00000256442	0	0	0	0	0.139	0.227	0	0.582	0	0.698
MTOR	CDK4	1854147	1844551	9606.ENSP00000354558	9606.ENSP00000257904	0	0	0	0	0.065	0.216	0	0.619	0	0.697
MTOR	CDK2	1854147	1845906	9606.ENSP00000354558	9606.ENSP00000266970	0	0	0	0	0.065	0.216	0	0.62	0	0.697
RICTOR	FOXO3	1853522	1852227	9606.ENSP00000349959	9606.ENSP00000339527	0	0	0	0	0	0	0	0.69	0	0.691
MDM2	GSK3B	1861282	1850681	9606.ENSP00000417281	9606.ENSP00000324806	0	0	0	0	0	0.564	0	0.284	0	0.674
PTEN	ILK	1855586	1848060	9606.ENSP00000361021	9606.ENSP00000299421	0	0	0	0	0	0.076	0	0.661	0	0.673
PCNA	PTEN	1856984	1855586	9606.ENSP00000368438	9606.ENSP00000361021	0	0	0	0	0.284	0	0	0.56	0	0.671
MDM2	CCND1	1861282	1843117	9606.ENSP00000417281	9606.ENSP00000227507	0	0	0	0	0	0	0	0.65	0	0.65
MTOR	CDKN1B	1854147	1843169	9606.ENSP00000354558	9606.ENSP00000228872	0	0	0	0	0	0	0	0.647	0	0.647
NOS3	butyrate	1847875	-100000264	9606.ENSP00000297494	-1.CID100000264	0	0	0	0	0	0	0	0.644	0	0.645
IL8	TP53	1848852	1846083	9606.ENSP00000306512	9606.ENSP00000269305	0	0	0	0	0	0	0	0.645	0	0.645
CCNE2	AKT1	1849155	1846136	9606.ENSP00000309181	9606.ENSP00000270202	0	0	0	0	0	0	0	0.64	0	0.641
MTOR	CDKN1A	1854147	1843736	9606.ENSP00000354558	9606.ENSP00000244741	0	0	0	0	0	0	0	0.633	0	0.633
MDM2	PTEN	1861282	1855586	9606.ENSP00000417281	9606.ENSP00000361021	0	0	0	0	0	0	0	0.623	0	0.623
RBL1	GSK3B	1855962	1850681	9606.ENSP00000362768	9606.ENSP00000324806	0	0	0	0	0	0	0	0.619	0	0.619
CCNE2	CCNA2	1849155	1846354	9606.ENSP00000309181	9606.ENSP00000274026	0	0	0	0.679	0.288	0.303	0	0.828	0	0.618
PTEN	HSP90AA1	1855586	1851814	9606.ENSP00000361021	9606.ENSP00000335153	0	0	0	0	0	0	0	0.613	0	0.613
PCNA	MTOR	1856984	1854147	9606.ENSP00000368438	9606.ENSP00000354558	0	0	0	0	0.065	0.149	0	0.548	0	0.609
GSK3B	CDC6	1850681	1842453	9606.ENSP00000324806	9606.ENSP00000209728	0	0	0	0	0	0.221	0	0.518	0	0.609
MTOR	NOS3	1854147	1847875	9606.ENSP00000354558	9606.ENSP00000297494	0	0	0	0	0	0	0	0.601	0	0.601
CCNE2	CCNA1	1849155	1844380	9606.ENSP00000309181	9606.ENSP00000255465	0	0	0	0.677	0.288	0.303	0	0.716	0	0.6
FOXO1	CDK4	1857055	1844551	9606.ENSP00000368880	9606.ENSP00000257904	0	0	0	0	0	0.206	0	0.511	0	0.595
FOXO3	CDK4	1852227	1844551	9606.ENSP00000339527	9606.ENSP00000257904	0	0	0	0	0	0.206	0	0.51	0	0.594
HSP90AA1	CKS1B	1851814	1849378	9606.ENSP00000335153	9606.ENSP00000311083	0	0	0	0	0	0.561	0	0.115	0	0.594
CDKN3	CCNA1	1851839	1844380	9606.ENSP00000335357	9606.ENSP00000255465	0	0	0	0	0.077	0.253	0	0.458	0	0.594
CKS1B	CDC25A	1849378	1848560	9606.ENSP00000311083	9606.ENSP00000303706	0	0	0	0	0.081	0	0	0.57	0	0.588
GLP1R	CCK	1855865	1851885	9606.ENSP00000362353	9606.ENSP00000335657	0	0	0	0	0	0	0	0.585	0	0.585
CDC25A	RB1	1848560	1845924	9606.ENSP00000303706	9606.ENSP00000267163	0	0	0	0	0	0	0	0.582	0	0.582
PTEN	CDC25A	1855586	1848560	9606.ENSP00000361021	9606.ENSP00000303706	0	0	0	0	0.117	0.134	0	0.488	0	0.575
CDC25A	SKP2	1848560	1846369	9606.ENSP00000303706	9606.ENSP00000274255	0	0	0	0	0.112	0	0	0.54	0	0.574
PTEN	NOS3	1855586	1847875	9606.ENSP00000361021	9606.ENSP00000297494	0	0	0	0	0	0	0	0.571	0	0.571
PCNA	HSP90AA1	1856984	1851814	9606.ENSP00000368438	9606.ENSP00000335153	0	0	0	0	0.09	0	0	0.548	0	0.571
CCND1	CDC6	1843117	1842453	9606.ENSP00000227507	9606.ENSP00000209728	0	0	0	0	0.072	0	0	0.555	0	0.569
IL8	NOS3	1848852	1847875	9606.ENSP00000306512	9606.ENSP00000297494	0	0	0	0	0	0	0	0.568	0	0.568
HSP90AA1	CCND1	1851814	1843117	9606.ENSP00000335153	9606.ENSP00000227507	0	0	0	0	0	0	0	0.567	0	0.567
PCNA	SKP2	1856984	1846369	9606.ENSP00000368438	9606.ENSP00000274255	0	0	0	0	0.158	0	0	0.5	0	0.561
MTOR	CCNB1	1854147	1844435	9606.ENSP00000354558	9606.ENSP00000256442	0	0	0	0	0	0.149	0	0.498	0	0.554
CKS1B	CCND1	1849378	1843117	9606.ENSP00000311083	9606.ENSP00000227507	0	0	0	0	0	0.227	0	0.439	0	0.548
PTEN	CCNB1	1855586	1844435	9606.ENSP00000361021	9606.ENSP00000256442	0	0	0	0	0.145	0.101	0	0.452	0	0.542
SKP2	CDC6	1846369	1842453	9606.ENSP00000274255	9606.ENSP00000209728	0	0	0	0	0.223	0	0	0.432	0	0.54
RBL1	CKS1B	1855962	1849378	9606.ENSP00000362768	9606.ENSP00000311083	0	0	0	0	0.081	0	0	0.517	0	0.537
CKS1B	RB1	1849378	1845924	9606.ENSP00000311083	9606.ENSP00000267163	0	0	0	0	0.081	0	0	0.516	0	0.536
PCNA	CCNE2	1856984	1849155	9606.ENSP00000368438	9606.ENSP00000309181	0	0	0	0	0.115	0	0	0.493	0	0.533
TP53	CDC6	1846083	1842453	9606.ENSP00000269305	9606.ENSP00000209728	0	0	0	0	0	0	0	0.532	0	0.532
CDC25A	AKT1	1848560	1846136	9606.ENSP00000303706	9606.ENSP00000270202	0	0	0	0	0	0	0	0.532	0	0.532
FOXO1	NOS3	1857055	1847875	9606.ENSP00000368880	9606.ENSP00000297494	0	0	0	0	0	0	0	0.526	0	0.526
RBL1	SKP2	1855962	1846369	9606.ENSP00000362768	9606.ENSP00000274255	0	0	0	0	0.073	0	0	0.506	0	0.522
HSP90AA1	SKP2	1851814	1846369	9606.ENSP00000335153	9606.ENSP00000274255	0	0	0	0	0	0.389	0	0.243	0	0.518
TBXA2R	NOS3	1859713	1847875	9606.ENSP00000393333	9606.ENSP00000297494	0	0	0	0	0	0	0	0.517	0	0.517
RBL1	CCNH	1855962	1844473	9606.ENSP00000362768	9606.ENSP00000256897	0	0	0	0	0	0	0	0.515	0	0.515
AKT1	CDK4	1846136	1844551	9606.ENSP00000270202	9606.ENSP00000257904	0	0	0.399	0.651	0	0.164	0	0.953	0	0.514
FOXO1	ILK	1857055	1848060	9606.ENSP00000368880	9606.ENSP00000299421	0	0	0	0	0	0.073	0	0.497	0	0.514
IL8	PTAFR	1848852	1848359	9606.ENSP00000306512	9606.ENSP00000301974	0	0	0	0	0	0	0	0.509	0	0.509
GCG	MTOR	1859292	1854147	9606.ENSP00000387662	9606.ENSP00000354558	0	0	0	0	0	0	0	0.509	0	0.509
PTEN	CCNE1	1855586	1845190	9606.ENSP00000361021	9606.ENSP00000262643	0	0	0	0	0.148	0	0	0.447	0	0.509
TAC1	NOS3	1850311	1847875	9606.ENSP00000321106	9606.ENSP00000297494	0	0	0	0	0	0	0	0.504	0	0.504
MDM2	MTOR	1861282	1854147	9606.ENSP00000417281	9606.ENSP00000354558	0	0	0	0	0	0	0	0.504	0	0.504
PTEN	CCNE2	1855586	1849155	9606.ENSP00000361021	9606.ENSP00000309181	0	0	0	0	0.148	0.172	0	0.351	0	0.502
MTOR	CCNE1	1854147	1845190	9606.ENSP00000354558	9606.ENSP00000262643	0	0	0	0	0	0.279	0	0.337	0	0.501
RICTOR	TP53	1853522	1846083	9606.ENSP00000349959	9606.ENSP00000269305	0	0	0	0	0	0	0	0.5	0	0.499
ILK	TP53	1848060	1846083	9606.ENSP00000299421	9606.ENSP00000269305	0	0	0	0	0	0	0	0.5	0	0.499
PCNA	NOS3	1856984	1847875	9606.ENSP00000368438	9606.ENSP00000297494	0	0	0	0	0	0	0	0.5	0	0.499
PCNA	CCNH	1856984	1844473	9606.ENSP00000368438	9606.ENSP00000256897	0	0	0	0	0.071	0	0	0.481	0	0.497
CCNE2	CCNB1	1849155	1844435	9606.ENSP00000309181	9606.ENSP00000256442	0	0	0	0.672	0.258	0.147	0	0.735	0	0.496
PCNA	CKS1B	1856984	1849378	9606.ENSP00000368438	9606.ENSP00000311083	0	0	0	0	0.376	0	0	0.217	0	0.49
FOXO3	HSP90AA1	1852227	1851814	9606.ENSP00000339527	9606.ENSP00000335153	0	0	0	0	0	0	0	0.489	0	0.489
RBL1	AKT1	1855962	1846136	9606.ENSP00000362768	9606.ENSP00000270202	0	0	0	0	0	0.151	0	0.419	0	0.486
CKS1B	CCNH	1849378	1844473	9606.ENSP00000311083	9606.ENSP00000256897	0	0	0	0	0.073	0.243	0	0.323	0	0.484
GSK3B	NOS3	1850681	1847875	9606.ENSP00000324806	9606.ENSP00000297494	0	0	0	0	0	0	0	0.481	0	0.481
RBL1	PTEN	1855962	1855586	9606.ENSP00000362768	9606.ENSP00000361021	0	0	0	0	0.131	0	0	0.419	0	0.474
MTOR	SKP2	1854147	1846369	9606.ENSP00000354558	9606.ENSP00000274255	0	0	0	0	0	0	0	0.472	0	0.472
RICTOR	CCND1	1853522	1843117	9606.ENSP00000349959	9606.ENSP00000227507	0	0	0	0	0	0	0	0.471	0	0.471
AKT1	CDK2	1846136	1845906	9606.ENSP00000270202	9606.ENSP00000266970	0	0	0.329	0.691	0	0.164	0	0.975	0	0.469
NOS3	CDKN1B	1847875	1843169	9606.ENSP00000297494	9606.ENSP00000228872	0	0	0	0	0	0	0	0.465	0	0.465
MDM2	CCNB1	1861282	1844435	9606.ENSP00000417281	9606.ENSP00000256442	0	0	0	0	0.071	0.1	0	0.409	0	0.462
NOS3	CCND1	1847875	1843117	9606.ENSP00000297494	9606.ENSP00000227507	0	0	0	0	0	0	0	0.459	0	0.459
MDM2	CDKN1B	1861282	1843169	9606.ENSP00000417281	9606.ENSP00000228872	0	0	0	0	0	0	0	0.457	0	0.457
FOXO1	GLP1R	1857055	1855865	9606.ENSP00000368880	9606.ENSP00000362353	0	0	0	0	0	0	0	0.456	0	0.456
CKS1B	CDKN1A	1849378	1843736	9606.ENSP00000311083	9606.ENSP00000244741	0	0	0	0	0	0.238	0	0.31	0	0.451
ILK	CDK2	1848060	1845906	9606.ENSP00000299421	9606.ENSP00000266970	0	0	0	0	0	0.149	0	0.377	0	0.448
FOXO1	HSP90AA1	1857055	1851814	9606.ENSP00000368880	9606.ENSP00000335153	0	0	0	0	0	0	0	0.445	0	0.445
HSP90AA1	CDKN1B	1851814	1843169	9606.ENSP00000335153	9606.ENSP00000228872	0	0	0	0	0	0	0	0.436	0	0.437
MTOR	CCNE2	1854147	1849155	9606.ENSP00000354558	9606.ENSP00000309181	0	0	0	0	0	0.279	0	0.248	0	0.435
IL8	CDKN1A	1848852	1843736	9606.ENSP00000306512	9606.ENSP00000244741	0	0	0	0	0	0	0	0.419	0	0.418
MTOR	RB1	1854147	1845924	9606.ENSP00000354558	9606.ENSP00000267163	0	0	0	0	0	0	0	0.418	0	0.418
GLP1R	AKT1	1855865	1846136	9606.ENSP00000362353	9606.ENSP00000270202	0	0	0	0	0	0	0	0.419	0	0.418
GLP1R	FFAR1	1855865	1843825	9606.ENSP00000362353	9606.ENSP00000246553	0	0	0	0	0	0	0	0.417	0	0.416
ILK	CDK4	1848060	1844551	9606.ENSP00000299421	9606.ENSP00000257904	0	0	0	0	0	0.149	0	0.341	0	0.415
PCNA	IL8	1856984	1848852	9606.ENSP00000368438	9606.ENSP00000306512	0	0	0	0	0	0	0	0.415	0	0.414
GCG	TP53	1859292	1846083	9606.ENSP00000387662	9606.ENSP00000269305	0	0	0	0	0	0	0	0.413	0	0.413
MTOR	IL8	1854147	1848852	9606.ENSP00000354558	9606.ENSP00000306512	0	0	0	0	0	0	0	0.407	0	0.407

## Sheet: Table S2
Table S2 GO terms (biological process) enriched by butyrate-related genes
#Term	Database	ID	Input number	Background number	P-Value	Corrected P-Value	Input	Hyperlink
G1/S transition of mitotic cell cycle	Gene Ontology	GO:0000082	17	151	0	0	PCNA|CCNB1|SKP2|CCNA1|CCND1|CDKN1B|CDKN1A|CCNE1|CKS1B|RB1|CCNE2|CDK2|CDKN3|CDK4|CCNH|CDC25A|CDC6	http://amigo.geneontology.org/amigo/term/GO:0000082
mitotic cell cycle	Gene Ontology	GO:0000278	19	403	0	0	PCNA|CCNB1|CCNA2|SKP2|RBL1|CCNA1|CCND1|CDKN1B|CDC25A|CCNE1|CKS1B|RB1|CCNE2|CDK2|CDK4|HSP90AA1|CCNH|CDKN1A|CDC6	http://amigo.geneontology.org/amigo/term/GO:0000278
regulation of cyclin-dependent protein kinase activity	Gene Ontology	GO:0000079	13	53	0	0	CCNB1|CCNE1|CCNA2|CCNA1|CDKN3|CDKN1B|CDKN1A|CCNE2|CKS1B|PTEN|CCNH|CDC25A|CDC6	http://amigo.geneontology.org/amigo/term/GO:0000079
phosphatidylinositol-mediated signaling	Gene Ontology	GO:0048015	12	137	1.4766e-14	1.40277e-13	PCNA|AKT1|CDKN1B|CDKN1A|GSK3B|FOXO3|PTEN|FOXO1|MTOR|PTAFR|MDM2|RICTOR	http://amigo.geneontology.org/amigo/term/GO:0048015
fibroblast growth factor receptor signaling pathway	Gene Ontology	GO:0008543	10	163	1.01874e-10	7.74242e-10	AKT1|CDKN1B|CDKN1A|GSK3B|FOXO3|PTEN|FOXO1|MTOR|MDM2|RICTOR	http://amigo.geneontology.org/amigo/term/GO:0008543
response to drug	Gene Ontology	GO:0042493	12	305	1.95457e-10	1.23789e-09	TBXA2R|CCNB1|TP53|CCND1|CDKN1B|CDKN1A|GSK3B|PTEN|HTR2A|BCHE|MDM2|CDK4	http://amigo.geneontology.org/amigo/term/GO:0042493
epidermal growth factor receptor signaling pathway	Gene Ontology	GO:0007173	10	191	4.84939e-10	2.63253e-09	AKT1|CDKN1B|CDKN1A|GSK3B|FOXO3|PTEN|FOXO1|MTOR|MDM2|RICTOR	http://amigo.geneontology.org/amigo/term/GO:0007173
G2/M transition of mitotic cell cycle	Gene Ontology	GO:0000086	9	143	7.67687e-10	3.64652e-09	CCNB1|SKP2|CCNA1|CDKN1A|CCNA2|CDK2|HSP90AA1|CCNH|CDC25A	http://amigo.geneontology.org/amigo/term/GO:0000086
nerve growth factor receptor signaling pathway	Gene Ontology	GO:0048011	11	273	9.63647e-10	4.06873e-09	TRIO|PTEN|CDKN1B|CDKN1A|GSK3B|FOXO3|AKT1|FOXO1|MTOR|MDM2|RICTOR	http://amigo.geneontology.org/amigo/term/GO:0048011
regulation of transcription involved in G1/S phase of mitotic cell cycle	Gene Ontology	GO:0000083	5	22	7.7185e-09	2.93303e-08	PCNA|CCNE1|RB1|CDC6|CCNA1	http://amigo.geneontology.org/amigo/term/GO:0000083
regulation of cell cycle	Gene Ontology	GO:0051726	7	93	1.98175e-08	6.84603e-08	CCNB1|SKP2|RBL1|CCNE2|CDC25A|CCNE1|CDK4	http://amigo.geneontology.org/amigo/term/GO:0051726
Fc-epsilon receptor signaling pathway	Gene Ontology	GO:0038095	10	294	3.07943e-08	9.75151e-08	AKT1|CDKN1B|CDKN1A|GSK3B|FOXO3|PTEN|FOXO1|MTOR|MDM2|RICTOR	http://amigo.geneontology.org/amigo/term/GO:0038095
G-protein coupled receptor signaling pathway	Gene Ontology	GO:0007186	10	317	6.25913e-08	1.82959e-07	TBXA2R|GCG|PTGER1|AKT1|PTAFR|IL8|FFAR2|FFAR3|FFAR1|GPR68	http://amigo.geneontology.org/amigo/term/GO:0007186
cell proliferation	Gene Ontology	GO:0008283	10	344	1.3435e-07	3.64664e-07	CCKBR|PCNA|SKP2|GCG|PTEN|CDC25A|ILK|CKS1B|AKT1|TP53	http://amigo.geneontology.org/amigo/term/GO:0008283
cell cycle arrest	Gene Ontology	GO:0007050	7	132	2.23924e-07	5.67275e-07	TP53|CDKN3|CDKN1B|CDKN1A|ILK|RB1|IL8	http://amigo.geneontology.org/amigo/term/GO:0007050
cell division	Gene Ontology	GO:0051301	6	88	3.97965e-07	9.45167e-07	CCNB1|CCNE2|CCNE1|CKS1B|CCND1|CDK4	http://amigo.geneontology.org/amigo/term/GO:0051301
protein phosphorylation	Gene Ontology	GO:0006468	9	344	1.47825e-06	3.30432e-06	CCNB1|CDKN1A|CCNE1|ILK|GSK3B|AKT1|CDK4|MTOR|CCNH	http://amigo.geneontology.org/amigo/term/GO:0006468
DNA damage response, signal transduction by p53 class mediator resulting in cell cycle arrest	Gene Ontology	GO:0006977	5	67	2.53477e-06	5.35118e-06	CDKN1B|CDK2|TP53|MDM2|CDKN1A	http://amigo.geneontology.org/amigo/term/GO:0006977
negative regulation of cell proliferation	Gene Ontology	GO:0008285	9	378	3.20827e-06	6.41655e-06	NOS3|TP53|CDKN3|CDKN1B|CDKN1A|PTEN|BCHE|IL8|CDC6	http://amigo.geneontology.org/amigo/term/GO:0008285
Ras protein signal transduction	Gene Ontology	GO:0007265	5	74	4.15598e-06	7.89637e-06	CCNA2|CDK2|TP53|CDKN1A|RB1	http://amigo.geneontology.org/amigo/term/GO:0007265
positive regulation of cell proliferation	Gene Ontology	GO:0008284	9	429	8.95015e-06	1.61955e-05	CCKBR|CDKN1B|ILK|PTEN|CDK2|CDK4|CCK|HTR2A|MDM2	http://amigo.geneontology.org/amigo/term/GO:0008284
cellular response to hypoxia	Gene Ontology	GO:0071456	5	89	1.0322e-05	1.7829e-05	MTOR|AKT1|MDM2|TP53|CCNB1	http://amigo.geneontology.org/amigo/term/GO:0071456
negative regulation of apoptotic process	Gene Ontology	GO:0043066	9	475	2.01672e-05	3.33197e-05	TP53|GCG|PTEN|CDKN1B|CDKN1A|GSK3B|AKT1|FOXO1|MDM2	http://amigo.geneontology.org/amigo/term/GO:0043066
innate immune response	Gene Ontology	GO:0045087	11	754	2.488e-05	3.93933e-05	PTEN|CDKN1B|CDKN1A|GSK3B|FOXO3|AKT1|FOXO1|MTOR|HSP90AA1|MDM2|RICTOR	http://amigo.geneontology.org/amigo/term/GO:0045087
positive regulation of transcription, DNA-dependent	Gene Ontology	GO:0045893	8	503	0.000206843	0.000314402	CCNA2|CCNE1|FOXO1|RB1|ILK|FOXO3|CDK2|TP53	http://amigo.geneontology.org/amigo/term/GO:0045893
response to DNA damage stimulus	Gene Ontology	GO:0006974	5	169	0.000221229	0.000323335	FOXO3|CCND1|CDKN1A|TP53|FOXO1	http://amigo.geneontology.org/amigo/term/GO:0006974
positive regulation of apoptotic process	Gene Ontology	GO:0043065	6	294	0.000376215	0.000529488	TRIO|TP53|PTEN|AKT1|CDK4|CCK	http://amigo.geneontology.org/amigo/term/GO:0043065
inflammatory response	Gene Ontology	GO:0006954	6	307	0.000473361	0.000642419	TBXA2R|TAC1|AKT1|PTAFR|GPR68|IL8	http://amigo.geneontology.org/amigo/term/GO:0006954
mitosis	Gene Ontology	GO:0007067	5	243	0.00115553	0.00151414	CDC25A|CCNA2|CDK2|CDC6|CCNA1	http://amigo.geneontology.org/amigo/term/GO:0007067
positive regulation of transcription from RNA polymerase II promoter	Gene Ontology	GO:0045944	8	749	0.00276926	0.00350772	TP53|RBL1|RB1|GSK3B|FOXO3|AKT1|FOXO1|CCNH	http://amigo.geneontology.org/amigo/term/GO:0045944
blood coagulation	Gene Ontology	GO:0007596	6	469	0.00410378	0.00503044	TBXA2R|NOS3|TP53|HBG2|AKT1|CDK2	http://amigo.geneontology.org/amigo/term/GO:0007596
negative regulation of transcription, DNA-dependent	Gene Ontology	GO:0045892	5	464	0.0174653	0.02074	CDKN1B|MDM2|TP53|FOXO1|RB1	http://amigo.geneontology.org/amigo/term/GO:0045892
viral reproduction	Gene Ontology	GO:0016032	5	555	0.0344268	0.039643	TP53|MDM2|CCNH|RBL1|RB1	http://amigo.geneontology.org/amigo/term/GO:0016032
negative regulation of transcription from RNA polymerase II promoter	Gene Ontology	GO:0000122	5	565	0.0367554	0.0410796	FOXO3|CCND1|MDM2|TP53|RBL1	http://amigo.geneontology.org/amigo/term/GO:0000122
apoptotic process	Gene Ontology	GO:0006915	5	605	0.0470378	0.0510696	SLC5A8|AKT1|FOXO1|TP53|PTEN	http://amigo.geneontology.org/amigo/term/GO:0006915
signal transduction	Gene Ontology	GO:0007165	7	1045	0.0524433	0.0553568	GCG|AKT1|CDK4|CCK|MTOR|HSP90AA1|IL8	http://amigo.geneontology.org/amigo/term/GO:0007165
small molecule metabolic process	Gene Ontology	GO:0044281	7	1413	0.176009	0.180766	NOS3|GCG|PTEN|AKT1|GLP1R|HSP90AA1|FFAR1	http://amigo.geneontology.org/amigo/term/GO:0044281
transcription, DNA-dependent	Gene Ontology	GO:0006351	6	1857	0.579187	0.579187	TP53|RBL1|CCND1|RB1|FOXO3|CCNH	http://amigo.geneontology.org/amigo/term/GO:0006351

## Sheet: Table S3
Table S3 OA-related genes
ACAN
ACE
ADAM10
ADAM15
ADAM8
ADAMTS14
ADAMTS4
ADAMTS5
ADIPOQ
AGER
ALOX15
ANP32A
APOA1
APOB
ASPN
B2M
BAG1
BCL2L1
BGLAP
BMP4
BMP5
BMP7
CALCA
CALM1
CALM2
CCL11
CCL20
CCL21
CCL5
CCR6
CD247
CD53
CHGA
CHI3L1
CILP
CNR1
CNR2
COL10A1
COL11A2
COL1A1
COL2A1
COL9A1
COL9A2
COMP
CRP
CRYAB
CTSB
CTSS
CXCL12
CXCL13
CXCL8
CYBA
CYP19A1
DCN
DDR2
DIO2
DIO3
DKK1
EDN1
EFEMP2
EFNB2
ELAVL1
ELF3
ENG
EPAS1
EPHB4
ESR1
ESR2
FAP
FAS
FASLG
FHL2
FPR2
FRZB
FZD5
GAS5
GDF5
GHR
GRP
H19
HAPLN1
HDAC1
HES5
HFE
HHIP
HIF1A
HLA-G
HMGB1
HMOX1
HOTAIR
HPSE
HSPA5
HTRA1
IKBKB
IKBKE
IL10
IL12B
IL17A
IL1A
IL1B
IL1R1
IL1RN
IL4R
IL6
IL6R
IL7
IL8
ITGAM
ITGB2
JAG1
KCNIP3
KCNJ5
KCNK15-AS1
KCTD13
KL
LCN2
LEP
LOC109461476
LPAR1
LRCH1
LRP5
MAF
MAPK1
MAPK14
MAPK3
MATN1
MATN3
MAZ
MCF2L
MEG3
MGP
MMP1
MMP13
MMP2
MMP3
MMP9
NAMPT
NFKB1
NLRP3
NME8
NOS2
NOTCH1
NR1D1
P4HA1
P4HA2
PACERR
PADI4
PCGEM1
PEPD
PITX1
PLA2G4A
PLAU
PMS2P2
PON1
PPARG
PRDX5
PRG4
PRKCD
PRKCZ
PTGDS
PTGER4
PTGES
PTGS1
PTGS2
PTPN1
RBFOX1
RHOB
S100A11
SDC4
SERPINE1
SIRT1
SLC2A1
SMAD3
SMURF2
SOD2
SOX9
SPON1
SPP1
SULF1
SULF2
TAC1
TACR1
TGFB1
TGFBR2
TGFBR3
TIA1
TIMP1
TIMP2
TIMP4
TMSB4X
TNF
TNFAIP3
TNFAIP6
TNFRSF11B
TNFRSF1B
TNFSF11
TNFSF14
TPI1
TPSAB1
TRAPPC2
TRIB3
TRPV1
UCMA
UFC1
UNC5B
UNC5C
VDR
VEGFA
VIM
WISP1
WISP3
XCL2
ZFP36

## Sheet: Table S4
Table S4 GO terms (biological process) enriched by OA-related genes
#Term	Database	ID	Input number	Background number	P-Value	Corrected P-Value	Input	Hyperlink
collagen catabolic process	Gene Ontology	GO:0030574	17	74	0	0	COL10A1|COL11A2|MMP13|MMP2|CTSB|COL1A1|COL9A2|PEPD|COL9A1|ADAM10|ADAMTS14|MMP9|ADAM15|CTSS|COL2A1|MMP3|MMP1	http://amigo.geneontology.org/amigo/term/GO:0030574
extracellular matrix disassembly	Gene Ontology	GO:0022617	25	112	0	0	COL10A1|TIMP2|TIMP1|MMP13|ACAN|ADAM10|ADAM15|COL2A1|ADAMTS5|ADAMTS4|COL11A2|DCN|ENG|CTSB|COL1A1|COL9A2|COL9A1|CTSS|TPSAB1|ADAM8|SPP1|MMP9|MMP2|MMP3|MMP1	http://amigo.geneontology.org/amigo/term/GO:0022617
inflammatory response	Gene Ontology	GO:0006954	36	307	0	0	PTGS2|CRP|CCL5|PRDX5|AGER|IKBKB|ALOX15|ADAM8|CHI3L1|IL1A|IL1B|ELF3|CYBA|CNR2|NLRP3|TAC1|CCL21|CCL20|TGFB1|NOS2|ITGB2|IL17A|FPR2|PRKCZ|NFKB1|TACR1|CCL11|TNFRSF1B|IL10|TNFAIP6|TNFAIP3|IL6|TNF|SPP1|CALCA|IL8	http://amigo.geneontology.org/amigo/term/GO:0006954
extracellular matrix organization	Gene Ontology	GO:0030198	43	312	0	0	COL10A1|TGFB1|TIMP2|TIMP1|MMP13|ACAN|ADAM10|SOX9|ADAMTS14|ELF3|COL2A1|SERPINE1|DCN|ADAMTS4|COL1A1|COL11A2|GDF5|MATN1|ADAMTS5|MATN3|ITGB2|COMP|CTSB|EFEMP2|COL9A2|COL9A1|TNF|TNFRSF11B|CTSS|TPSAB1|BMP7|BMP4|DDR2|MMP2|SDC4|ADAM8|SPP1|ITGAM|MMP9|MMP1|HAPLN1|MMP3|ADAM15	http://amigo.geneontology.org/amigo/term/GO:0030198
cartilage development	Gene Ontology	GO:0051216	16	68	3.33067e-16	1.23235e-14	BMP7|TGFBR2|BMP5|COL11A2|MMP13|SULF2|SULF1|MAPK3|COL10A1|SOX9|HIF1A|CHI3L1|EDN1|PITX1|COL2A1|HES5	http://amigo.geneontology.org/amigo/term/GO:0051216
skeletal system development	Gene Ontology	GO:0001501	19	130	6.55032e-15	2.01968e-13	COL10A1|ADAMTS4|MATN3|COL1A1|COL11A2|FRZB|COMP|TRAPPC2|COL9A2|BMP5|ACAN|BGLAP|SOX9|VDR|TNFRSF11B|MMP9|BMP7|PITX1|COL2A1	http://amigo.geneontology.org/amigo/term/GO:0001501
immune response	Gene Ontology	GO:0006955	32	476	2.39808e-14	6.33779e-13	TNFSF11|CCL5|HLA-G|SMAD3|CTSS|PRG4|CCR6|IKBKE|IL1A|IL1B|HFE|IL1R1|IL4R|CNR2|PTGER4|FAS|TNFSF14|XCL2|CCL21|CCL20|TGFBR3|IL17A|IL1RN|FASLG|CXCL13|CXCL12|CCL11|TNFRSF1B|NOTCH1|IL6|IL7|IL8	http://amigo.geneontology.org/amigo/term/GO:0006955
positive regulation of transcription from RNA polymerase II promoter	Gene Ontology	GO:0045944	39	749	1.05138e-13	2.43132e-12	HDAC1|TGFB1|TNFSF11|VDR|HMGB1|NAMPT|HIF1A|SMAD3|MAPK14|BAG1|IL1A|ELF3|IL1B|LRP5|FZD5|SERPINE1|MAPK3|NFKB1|JAG1|SIRT1|IL17A|ENG|BMP5|PPARG|TNF|VEGFA|MCF2L|BMP7|IKBKB|EPAS1|BMP4|ESR1|IL10|MAZ|NOTCH1|IL6|SOX9|MAF|HES5	http://amigo.geneontology.org/amigo/term/GO:0045944
response to hypoxia	Gene Ontology	GO:0001666	19	159	2.80664e-13	5.76921e-12	TGFBR3|TGFB1|CRP|SOD2|EPAS1|CRYAB|ENG|HMOX1|NOS2|PLAU|SMAD3|LEP|TNF|VEGFA|HIF1A|EDN1|CXCL12|MMP2|ADIPOQ	http://amigo.geneontology.org/amigo/term/GO:0001666
cell-cell signaling	Gene Ontology	GO:0007267	21	237	5.44531e-12	1.00738e-10	EFNB2|ITGB2|ESR2|IL17A|TNFAIP6|IL10|TAC1|WISP1|CCL5|NAMPT|GDF5|ADAM10|IL7|CALCA|FASLG|WISP3|EDN1|CCL20|IL1B|CCL21|CXCL13	http://amigo.geneontology.org/amigo/term/GO:0007267
positive regulation of smooth muscle cell proliferation	Gene Ontology	GO:0048661	11	45	1.07196e-11	1.80285e-10	PTGS2|BMP4|TGFBR2|CCL5|HMOX1|IL6R|IL6|TNF|VEGFA|EDN1|HES5	http://amigo.geneontology.org/amigo/term/GO:0048661
cellular response to lipopolysaccharide	Gene Ontology	GO:0071222	13	83	5.68074e-11	8.75781e-10	IL6|NOS2|TNFRSF1B|NLRP3|LCN2|IL10|IL12B|TNFAIP3|MAPK14|NFKB1|NR1D1|SERPINE1|IL8	http://amigo.geneontology.org/amigo/term/GO:0071222
response to lipopolysaccharide	Gene Ontology	GO:0032496	15	124	8.25131e-11	1.17422e-09	DCN|IL1RN|TIMP4|APOB|PTGS2|PTGER4|TAC1|IL6|CNR2|FASLG|EDN1|SOD2|IL1B|PTGES|CNR1	http://amigo.geneontology.org/amigo/term/GO:0032496
platelet activation	Gene Ontology	GO:0030168	18	204	2.06702e-10	2.6413e-09	TGFB1|MAPK14|HSPA5|TIMP1|CALM1|TMSB4X|SERPINE1|RHOB|PRKCD|APOA1|IL6|MAPK3|PRKCZ|VEGFA|COL1A1|MAPK1|PTPN1|PLA2G4A	http://amigo.geneontology.org/amigo/term/GO:0030168
positive regulation vascular endothelial growth factor production	Gene Ontology	GO:0010575	8	22	2.14159e-10	2.6413e-09	HPSE|PTGS2|TGFB1|SULF2|HIF1A|SULF1|IL1A|IL1B	http://amigo.geneontology.org/amigo/term/GO:0010575
regulation of blood pressure	Gene Ontology	GO:0008217	11	59	2.51749e-10	2.91085e-09	PTGS2|PTGS1|SOD2|ACE|LRP5|CHGA|HMOX1|LEP|PPARG|TAC1|CALCA	http://amigo.geneontology.org/amigo/term/GO:0008217
apoptotic process	Gene Ontology	GO:0006915	30	605	3.47062e-10	3.77685e-09	BCL2L1|BAG1|TNFSF14|HMGB1|MAPK14|CHI3L1|IL1A|IL1B|VIM|FZD5|NLRP3|FAS|SULF1|MAPK3|MAPK1|UNC5C|NFKB1|KCNIP3|TGFBR2|ITGB2|IL17A|UNC5B|COMP|PRKCD|TNF|FASLG|TNFRSF11B|RHOB|TNFAIP3|TIA1	http://amigo.geneontology.org/amigo/term/GO:0006915
negative regulation of inflammatory response	Gene Ontology	GO:0050728	11	63	5.29099e-10	5.43796e-09	CNR2|TNFRSF1B|NLRP3|PTGER4|PRKCD|TNFAIP3|SMAD3|ZFP36|NFKB1|APOA1|ADIPOQ	http://amigo.geneontology.org/amigo/term/GO:0050728
cellular response to mechanical stimulus	Gene Ontology	GO:0071260	11	66	8.91692e-10	8.68226e-09	PTGS2|TNFSF14|PTGER4|FAS|ENG|MAPK3|SOX9|COL1A1|NFKB1|IL1B|CYBA	http://amigo.geneontology.org/amigo/term/GO:0071260
angiogenesis	Gene Ontology	GO:0001525	17	206	1.88844e-09	1.7468e-08	EPAS1|SIRT1|BMP4|FZD5|EPHB4|PTGS2|HMOX1|ADAM8|MAPK14|VEGFA|ADAM15|HIF1A|RHOB|JAG1|MMP2|SERPINE1|IL8	http://amigo.geneontology.org/amigo/term/GO:0001525
positive regulation of apoptotic process	Gene Ontology	GO:0043065	20	294	1.99391e-09	1.75654e-08	CNR1|TGFB1|SIRT1|BMP4|PTGS2|UNC5B|UNC5C|HMGB1|MCF2L|NOTCH1|IL6|FRZB|FAS|FASLG|BCL2L1|MMP9|RHOB|LPAR1|TNF|BMP7	http://amigo.geneontology.org/amigo/term/GO:0043065
blood coagulation	Gene Ontology	GO:0007596	25	469	2.77481e-09	2.33337e-08	HDAC1|TGFB1|HSPA5|TMSB4X|MAPK14|SERPINE1|APOB|TIMP1|CALM1|APOA1|MAPK3|MAPK1|NOS2|ITGB2|EFEMP2|PRKCD|PLAU|PRKCZ|VEGFA|RHOB|PTPN1|PLA2G4A|ITGAM|COL1A1|MMP1	http://amigo.geneontology.org/amigo/term/GO:0007596
cellular response to interleukin-1	Gene Ontology	GO:0071347	8	34	1.06202e-08	8.54236e-08	IL17A|CCL5|LCN2|HIF1A|SOX9|EDN1|NFKB1|IL8	http://amigo.geneontology.org/amigo/term/GO:0071347
positive regulation of NF-kappaB transcription factor activity	Gene Ontology	GO:0051092	13	127	1.23184e-08	9.49542e-08	TGFBR3|TGFB1|TNFSF11|NLRP3|AGER|ADAM8|IL6R|IL6|TNF|IKBKB|NFKB1|IL1B|PRKCZ	http://amigo.geneontology.org/amigo/term/GO:0051092
sensory perception of pain	Gene Ontology	GO:0019233	9	49	1.2928e-08	9.56672e-08	CNR1|PTGS2|CNR2|TAC1|IL12B|MAPK3|MAPK1|EDN1|KCNIP3	http://amigo.geneontology.org/amigo/term/GO:0019233
negative regulation of transforming growth factor beta receptor signaling pathway	Gene Ontology	GO:0030512	10	67	1.61233e-08	1.14263e-07	TGFBR3|TGFBR2|SIRT1|SMURF2|HSPA5|ENG|ASPN|TGFB1|SMAD3|HTRA1	http://amigo.geneontology.org/amigo/term/GO:0030512
negative regulation of apoptotic process	Gene Ontology	GO:0043066	24	475	1.66763e-08	1.14263e-07	BCL2L1|HDAC1|BAG1|TIMP1|PRDX5|CRYAB|SMAD3|IKBKB|SOX9|IL6|HSPA5|FAS|FHL2|NFKB1|SIRT1|SOD2|COMP|PRKCZ|VEGFA|IL1RN|BMP4|IL10|LEP|IL7	http://amigo.geneontology.org/amigo/term/GO:0043066
signal transduction	Gene Ontology	GO:0007165	37	1045	2.71113e-08	1.74438e-07	CD53|VDR|TNFSF14|NAMPT|HIF1A|MAPK14|SOX9|CCR6|S100A11|IL1B|NLRP3|CALM1|WISP3|WISP1|XCL2|MAPK1|CCL20|KCNIP3|IL4R|GRP|CCL11|UNC5B|PRKCD|PLAU|PPARG|PRKCZ|FASLG|TNFRSF11B|PTGES|CXCL12|EPAS1|ESR2|ESR1|DDR2|TNFAIP6|FAS|IL8	http://amigo.geneontology.org/amigo/term/GO:0007165
negative regulation of fat cell differentiation	Gene Ontology	GO:0045599	8	38	2.73443e-08	1.74438e-07	TGFB1|SIRT1|SOD2|IL6|TNF|TRIB3|JAG1|ADIPOQ	http://amigo.geneontology.org/amigo/term/GO:0045599
aging	Gene Ontology	GO:0007568	12	113	3.00655e-08	1.85404e-07	CNR1|TGFB1|CRP|TNFRSF1B|TIMP2|TIMP1|DCN|CRYAB|KL|IL6|CALCA|TGFBR2	http://amigo.geneontology.org/amigo/term/GO:0007568
response to glucocorticoid stimulus	Gene Ontology	GO:0051384	10	73	3.77226e-08	2.25119e-07	PTGS2|GHR|IL1RN|IL10|FAS|IL6|BGLAP|TNF|PTGDS|ADIPOQ	http://amigo.geneontology.org/amigo/term/GO:0051384
regulation of cell proliferation	Gene Ontology	GO:0042127	12	116	4.04303e-08	2.33738e-07	TGFBR2|NOS2|IL4R|ENG|PTGS1|PLAU|PRG4|SIRT1|PLA2G4A|JAG1|SOX9|SERPINE1	http://amigo.geneontology.org/amigo/term/GO:0042127
ossification	Gene Ontology	GO:0001503	10	74	4.3122e-08	2.41745e-07	BMP7|BMP5|COL11A2|DDR2|TNFSF11|ALOX15|SOX9|SPP1|MMP9|MGP	http://amigo.geneontology.org/amigo/term/GO:0001503
positive regulation of cell proliferation	Gene Ontology	GO:0008284	22	429	5.30957e-08	2.88903e-07	HDAC1|TGFB1|TIMP1|NAMPT|ADAM10|SOX9|LEP|MAPK1|EDN1|TGFBR2|SIRT1|IL6R|PRKCZ|VEGFA|BMP4|LRP5|NOTCH1|IL6|IL7|BCL2L1|FASLG|HES5	http://amigo.geneontology.org/amigo/term/GO:0008284
lipopolysaccharide-mediated signaling pathway	Gene Ontology	GO:0031663	7	28	5.78179e-08	3.05609e-07	TGFB1|CCL5|MAPK14|MAPK3|MAPK1|IL1B|TNF	http://amigo.geneontology.org/amigo/term/GO:0031663
positive regulation of epithelial cell proliferation	Gene Ontology	GO:0050679	9	59	7.05868e-08	3.62738e-07	TGFB1|BMP5|BMP4|CCL5|NOTCH1|IL6|SOX9|VEGFA|TACR1	http://amigo.geneontology.org/amigo/term/GO:0050679
response to estrogen stimulus	Gene Ontology	GO:0043627	9	60	8.21064e-08	4.10532e-07	TGFBR2|IL4R|BGLAP|ESR1|HMOX1|PPARG|MAPK1|TNFRSF11B|APOA1	http://amigo.geneontology.org/amigo/term/GO:0043627
cellular response to tumor necrosis factor	Gene Ontology	GO:0071356	9	61	9.52305e-08	4.63622e-07	SIRT1|APOB|LCN2|CCL5|IKBKB|CYBA|CHI3L1|EDN1|IL8	http://amigo.geneontology.org/amigo/term/GO:0071356
negative regulation of transcription from RNA polymerase II promoter	Gene Ontology	GO:0000122	25	565	1.09526e-07	5.19544e-07	HDAC1|TGFB1|VDR|HMGB1|SMAD3|NR1D1|SMURF2|FHL2|EDN1|NFKB1|KCNIP3|SIRT1|ENG|PPARG|TNF|FASLG|BMP4|ESR2|NOTCH1|DKK1|LEP|ZFP36|MAF|VEGFA|HES5	http://amigo.geneontology.org/amigo/term/GO:0000122
response to drug	Gene Ontology	GO:0042493	18	305	1.1719e-07	5.42003e-07	TGFB1|PTGS2|TIMP4|SOD2|TIMP2|TGFBR2|IL10|PPARG|LCN2|IL6|BGLAP|B2M|TNF|TNFRSF11B|EDN1|IL1RN|APOA1|CYBA	http://amigo.geneontology.org/amigo/term/GO:0042493
positive regulation of nitric oxide biosynthetic process	Gene Ontology	GO:0045429	7	31	1.24181e-07	5.60328e-07	PTGS2|SOD2|ESR1|IL6|TNF|EDN1|IL1B	http://amigo.geneontology.org/amigo/term/GO:0045429
positive regulation of transcription, DNA-dependent	Gene Ontology	GO:0045893	23	503	2.06317e-07	9.08778e-07	HDAC1|TGFB1|HIF1A|SMAD3|IKBKB|SOX9|NR1D1|IL1B|ELF3|FHL2|MAPK1|NFKB1|PPARG|TNF|MEG3|BMP7|BMP4|LRP5|IL10|NOTCH1|IL6|COL1A1|HES5	http://amigo.geneontology.org/amigo/term/GO:0045893
negative regulation of extrinsic apoptotic signaling pathway in absence of ligand	Gene Ontology	GO:2001240	7	34	2.45696e-07	1.05707e-06	BCL2L1|UNC5B|IL7|TNF|IL1A|IL1B|COL2A1	http://amigo.geneontology.org/amigo/term/GO:2001240
organ morphogenesis	Gene Ontology	GO:0009887	10	92	3.5251e-07	1.48215e-06	DCN|EFNB2|TNFSF11|VDR|IL7|COMP|COL9A1|MAPK3|MAPK1|TNF	http://amigo.geneontology.org/amigo/term/GO:0009887
embryo implantation	Gene Ontology	GO:0007566	7	36	3.72851e-07	1.53283e-06	TGFBR2|PTGS2|SPP1|MMP9|CALCA|IL1B|MMP2	http://amigo.geneontology.org/amigo/term/GO:0007566
positive regulation of sequence-specific DNA binding transcription factor activity	Gene Ontology	GO:0051091	10	94	4.32043e-07	1.73756e-06	TNFSF11|ESR2|ESR1|IL10|LRP5|IL6|PPARG|TNF|IL1B|DDR2	http://amigo.geneontology.org/amigo/term/GO:0051091
response to mechanical stimulus	Gene Ontology	GO:0009612	8	54	4.85843e-07	1.91236e-06	DCN|TGFBR2|PTGER4|IL6|BGLAP|TNF|CHI3L1|CXCL12	http://amigo.geneontology.org/amigo/term/GO:0009612
positive regulation of protein kinase B signaling cascade	Gene Ontology	GO:0051897	9	74	5.23737e-07	2.01857e-06	HPSE|TGFB1|TNFSF11|ADAM8|IL6|TNF|VEGFA|CHI3L1|CCL21	http://amigo.geneontology.org/amigo/term/GO:0051897
chondrocyte differentiation	Gene Ontology	GO:0002062	7	38	5.51268e-07	2.08132e-06	TGFB1|BMP4|COL11A2|GDF5|MAPK14|COL2A1|HES5	http://amigo.geneontology.org/amigo/term/GO:0002062
negative regulation of cell proliferation	Gene Ontology	GO:0008285	19	378	6.16342e-07	2.28047e-06	MEG3|PTGS2|BMP5|BMP4|SOD2|TIMP2|TGFB1|FRZB|NOTCH1|IL6|PPARG|TNF|VDR|S100A11|IL1A|IL1B|PTGES|IL8|FZD5	http://amigo.geneontology.org/amigo/term/GO:0008285
prostaglandin biosynthetic process	Gene Ontology	GO:0001516	5	14	6.84246e-07	2.48207e-06	EDN1|PTGDS|PTGS1|PTGES|PTGS2	http://amigo.geneontology.org/amigo/term/GO:0001516
proteolysis	Gene Ontology	GO:0006508	14	211	7.85222e-07	2.79358e-06	ADAMTS5|ADAMTS4|MMP13|FAP|CTSB|ACAN|PEPD|PLAU|MMP3|MMP9|CTSS|MMP2|HTRA1|MMP1	http://amigo.geneontology.org/amigo/term/GO:0006508
collagen fibril organization	Gene Ontology	GO:0030199	7	41	9.49774e-07	3.31525e-06	COL11A2|DDR2|ACAN|P4HA1|ADAMTS14|COL1A1|COL2A1	http://amigo.geneontology.org/amigo/term/GO:0030199
response to vitamin D	Gene Ontology	GO:0033280	5	15	1.01541e-06	3.42237e-06	BMP7|TGFB1|PTGS2|SPP1|BGLAP	http://amigo.geneontology.org/amigo/term/GO:0033280
positive regulation of protein phosphorylation	Gene Ontology	GO:0001934	10	103	1.01746e-06	3.42237e-06	TGFB1|SIRT1|BMP4|ENG|MAPK3|SOX9|VEGFA|ADIPOQ|IL1B|TNF	http://amigo.geneontology.org/amigo/term/GO:0001934
positive regulation of tyrosine phosphorylation of Stat3 protein	Gene Ontology	GO:0042517	6	27	1.13593e-06	3.75261e-06	LEP|GHR|IL12B|IL6R|IL6|HES5	http://amigo.geneontology.org/amigo/term/GO:0042517
positive regulation of cell migration	Gene Ontology	GO:0030335	11	130	1.1598e-06	3.76425e-06	TGFB1|HSPA5|CCL5|NOTCH1|SMAD3|ADAM10|MAPK1|VEGFA|COL1A1|EDN1|CCL11	http://amigo.geneontology.org/amigo/term/GO:0030335
toll-like receptor signaling pathway	Gene Ontology	GO:0002224	10	110	1.86766e-06	5.95718e-06	IKBKB|ITGB2|CTSB|MAPK14|MAPK3|MAPK1|ITGAM|IKBKE|NFKB1|CTSS	http://amigo.geneontology.org/amigo/term/GO:0002224
ERK1 and ERK2 cascade	Gene Ontology	GO:0070371	5	17	2.04795e-06	6.31452e-06	PTGER4|CCL11|TNFSF11|SOX9|MAPK1	http://amigo.geneontology.org/amigo/term/GO:0070371
monocyte chemotaxis	Gene Ontology	GO:0002548	5	17	2.04795e-06	6.31452e-06	IL6|CALCA|TNFSF11|IL6R|CCL5	http://amigo.geneontology.org/amigo/term/GO:0002548
epithelial to mesenchymal transition	Gene Ontology	GO:0001837	6	32	3.29199e-06	9.82286e-06	TGFBR3|BMP7|TGFB1|NOTCH1|HIF1A|SOX9	http://amigo.geneontology.org/amigo/term/GO:0001837
growth	Gene Ontology	GO:0040007	6	32	3.29199e-06	9.82286e-06	BCL2L1|BMP7|BMP5|BMP4|GDF5|VEGFA	http://amigo.geneontology.org/amigo/term/GO:0040007
positive regulation of angiogenesis	Gene Ontology	GO:0045766	9	92	3.35737e-06	9.85894e-06	CCL11|HMOX1|HIF1A|VEGFA|CHI3L1|RHOB|IL1A|IL1B|SERPINE1	http://amigo.geneontology.org/amigo/term/GO:0045766
chemotaxis	Gene Ontology	GO:0006935	10	118	3.54323e-06	1.02422e-05	CCL11|CCL5|FPR2|PLAU|MAPK14|MAPK1|CCR6|CCL20|CXCL12|IL8	http://amigo.geneontology.org/amigo/term/GO:0006935
transforming growth factor beta receptor signaling pathway	Gene Ontology	GO:0007179	10	125	5.95493e-06	1.69487e-05	HDAC1|TGFB1|SMURF2|ENG|TGFBR3|GDF5|SMAD3|PRKCZ|SERPINE1|TGFBR2	http://amigo.geneontology.org/amigo/term/GO:0007179
positive regulation of epithelial cell migration	Gene Ontology	GO:0010634	5	21	6.45197e-06	1.79535e-05	TGFBR2|SOX9|TACR1|HIF1A|TAC1	http://amigo.geneontology.org/amigo/term/GO:0010634
innate immune response	Gene Ontology	GO:0045087	26	754	6.60823e-06	1.79535e-05	BCL2L1|LCN2|HMGB1|TRIB3|AGER|MAPK14|B2M|CD247|CCR6|IKBKE|NLRP3|CALM1|MAPK3|MAPK1|NFKB1|ITGB2|CTSB|PRKCD|PPARG|CYBA|PADI4|CTSS|IKBKB|TNFAIP3|KL|ITGAM	http://amigo.geneontology.org/amigo/term/GO:0045087
bone development	Gene Ontology	GO:0060348	6	36	6.77255e-06	1.79535e-05	LRP5|PTGER4|ENG|SULF2|SULF1|BGLAP	http://amigo.geneontology.org/amigo/term/GO:0060348
extrinsic apoptotic signaling pathway	Gene Ontology	GO:0097191	6	36	6.77255e-06	1.79535e-05	TGFB1|FAS|IL6R|TNF|FASLG|SMAD3	http://amigo.geneontology.org/amigo/term/GO:0097191
cell adhesion	Gene Ontology	GO:0007155	19	445	6.79323e-06	1.79535e-05	EFNB2|CCL11|SPON1|ITGB2|EPHB4|ENG|DDR2|COMP|FPR2|WISP1|TNFAIP6|BGLAP|SPP1|ITGAM|ACAN|RHOB|CXCL12|HAPLN1|HES5	http://amigo.geneontology.org/amigo/term/GO:0007155
DNA damage response, signal transduction resulting in induction of apoptosis	Gene Ontology	GO:0008630	7	56	8.29217e-06	2.148e-05	BCL2L1|SIRT1|SOD2|HMOX1|TNF|IKBKE|TNFRSF1B	http://amigo.geneontology.org/amigo/term/GO:0008630
response to estradiol stimulus	Gene Ontology	GO:0032355	8	78	8.3598e-06	2.148e-05	BMP7|TGFB1|GHR|ESR1|CRYAB|PTGS2|COL1A1|TACR1	http://amigo.geneontology.org/amigo/term/GO:0032355
cartilage condensation	Gene Ontology	GO:0001502	5	23	1.04428e-05	2.64647e-05	MAPK14|ACAN|SOX9|COL2A1|MGP	http://amigo.geneontology.org/amigo/term/GO:0001502
neutrophil chemotaxis	Gene Ontology	GO:0030593	6	39	1.09778e-05	2.69909e-05	ITGB2|SPP1|ITGAM|EDN1|IL1B|IL8	http://amigo.geneontology.org/amigo/term/GO:0030593
cell maturation	Gene Ontology	GO:0048469	6	39	1.09778e-05	2.69909e-05	EPAS1|FZD5|PPARG|VEGFA|CCL21|HES5	http://amigo.geneontology.org/amigo/term/GO:0048469
platelet degranulation	Gene Ontology	GO:0002576	8	81	1.10882e-05	2.69909e-05	TGFB1|HSPA5|TIMP1|CALM1|TMSB4X|APOA1|VEGFA|SERPINE1	http://amigo.geneontology.org/amigo/term/GO:0002576
positive regulation of ERK1 and ERK2 cascade	Gene Ontology	GO:0070374	9	107	1.16934e-05	2.80946e-05	BMP4|IL6|MAPK3|ALOX15|TNF|VEGFA|CHI3L1|CCL21|PRKCZ	http://amigo.geneontology.org/amigo/term/GO:0070374
negative regulation of transcription, DNA-dependent	Gene Ontology	GO:0045892	19	464	1.22775e-05	2.91197e-05	BMP7|TGFB1|SIRT1|SMURF2|PPARG|TRIB3|NFKB1|NOTCH1|FHL2|TNF|BMP4|MEG3|HDAC1|CALCA|VDR|NR1D1|ELF3|SOX9|ADIPOQ	http://amigo.geneontology.org/amigo/term/GO:0045892
cellular response to organic cyclic compound	Gene Ontology	GO:0071407	6	40	1.27745e-05	2.99149e-05	TGFB1|CCL5|PPARG|CYBA|IL1B|TNF	http://amigo.geneontology.org/amigo/term/GO:0071407
cellular response to amino acid stimulus	Gene Ontology	GO:0071230	6	41	1.48016e-05	3.38061e-05	BCL2L1|CYBA|COL1A1|MMP2|MMP3|TNF	http://amigo.geneontology.org/amigo/term/GO:0071230
negative regulation of cell cycle	Gene Ontology	GO:0045786	6	41	1.48016e-05	3.38061e-05	BMP7|PTGS2|BMP4|TGFB1|RHOB|HDAC1	http://amigo.geneontology.org/amigo/term/GO:0045786
defense response to Gram-negative bacterium	Gene Ontology	GO:0050829	5	25	1.61394e-05	3.59734e-05	IL12B|IL6|NOS2|SERPINE1|IL6R	http://amigo.geneontology.org/amigo/term/GO:0050829
positive regulation of BMP signaling pathway	Gene Ontology	GO:0030513	5	25	1.61394e-05	3.59734e-05	BMP4|HES5|NOTCH1|SULF1|ENG	http://amigo.geneontology.org/amigo/term/GO:0030513
positive regulation of pathway-restricted SMAD protein phosphorylation	Gene Ontology	GO:0010862	5	26	1.97695e-05	4.35399e-05	BMP7|TGFB1|BMP5|BMP4|ENG	http://amigo.geneontology.org/amigo/term/GO:0010862
cellular response to hypoxia	Gene Ontology	GO:0071456	8	89	2.22572e-05	4.84422e-05	BMP7|PTGS2|SIRT1|EPAS1|HMOX1|HIF1A|VEGFA|ADAM8	http://amigo.geneontology.org/amigo/term/GO:0071456
negative regulation of smooth muscle cell proliferation	Gene Ontology	GO:0048662	5	28	2.89118e-05	6.14792e-05	PPARG|ADIPOQ|HMOX1|IL12B|TNFAIP3	http://amigo.geneontology.org/amigo/term/GO:0048662
positive regulation of mitosis	Gene Ontology	GO:0045840	5	28	2.89118e-05	6.14792e-05	EDN1|IL1A|IL1B|TNF|LRP5	http://amigo.geneontology.org/amigo/term/GO:0045840
response to peptide hormone stimulus	Gene Ontology	GO:0043434	6	47	3.31027e-05	6.95908e-05	BMP7|TIMP4|TIMP1|LRP5|COL1A1|CXCL12	http://amigo.geneontology.org/amigo/term/GO:0043434
positive regulation of I-kappaB kinase/NF-kappaB cascade	Gene Ontology	GO:0043123	10	153	3.50324e-05	7.28203e-05	TNFSF11|HMOX1|IKBKB|TNF|FASLG|IKBKE|CCL21|IL1B|LPAR1|ADIPOQ	http://amigo.geneontology.org/amigo/term/GO:0043123
transcription initiation from RNA polymerase II promoter	Gene Ontology	GO:0006367	11	186	3.59678e-05	7.39338e-05	HDAC1|VDR|ESR2|ESR1|MAZ|NOTCH1|SMAD3|PPARG|SMURF2|NR1D1|SERPINE1	http://amigo.geneontology.org/amigo/term/GO:0006367
toll-like receptor 4 signaling pathway	Gene Ontology	GO:0034142	8	96	3.86351e-05	7.85439e-05	IKBKB|ITGB2|MAPK14|MAPK3|MAPK1|ITGAM|IKBKE|NFKB1	http://amigo.geneontology.org/amigo/term/GO:0034142
response to activity	Gene Ontology	GO:0014823	5	30	4.10354e-05	8.25168e-05	IL10|BGLAP|TNF|SOD2|ADIPOQ	http://amigo.geneontology.org/amigo/term/GO:0014823
negative regulation of epithelial cell proliferation	Gene Ontology	GO:0050680	6	49	4.21788e-05	8.3904e-05	TGFBR3|TGFB1|BMP4|ESR2|GDF5|SOX9	http://amigo.geneontology.org/amigo/term/GO:0050680
organ regeneration	Gene Ontology	GO:0031100	6	50	4.74098e-05	9.32838e-05	TGFBR3|TGFB1|TGFBR2|PPARG|CXCL12|APOA1	http://amigo.geneontology.org/amigo/term/GO:0031100
wound healing	Gene Ontology	GO:0042060	7	73	4.82416e-05	9.32838e-05	DCN|TGFBR2|CRP|TIMP1|ENG|SMAD3|ALOX15	http://amigo.geneontology.org/amigo/term/GO:0042060
protein kinase B signaling cascade	Gene Ontology	GO:0043491	5	31	4.84067e-05	9.32838e-05	TGFB1|IL1B|TNF|SOX9|CCL5	http://amigo.geneontology.org/amigo/term/GO:0043491
bone mineralization	Gene Ontology	GO:0030282	5	32	5.67613e-05	0.000107151	PTGS2|ALOX15|ASPN|BGLAP|MMP13	http://amigo.geneontology.org/amigo/term/GO:0030282
positive regulation of bone mineralization	Gene Ontology	GO:0030501	5	32	5.67613e-05	0.000107151	BMP7|TGFB1|SMAD3|BMP4|KL	http://amigo.geneontology.org/amigo/term/GO:0030501
response to nutrient	Gene Ontology	GO:0007584	7	75	5.74786e-05	0.00010741	CNR1|TGFBR2|PPARG|TNFRSF11B|COL1A1|APOA1|ADIPOQ	http://amigo.geneontology.org/amigo/term/GO:0007584
arachidonic acid metabolic process	Gene Ontology	GO:0019369	6	53	6.62868e-05	0.000122631	PTGS2|PTGS1|ALOX15|PTGDS|PTGES|PLA2G4A	http://amigo.geneontology.org/amigo/term/GO:0019369
response to cytokine stimulus	Gene Ontology	GO:0034097	6	54	7.37633e-05	0.000135111	BCL2L1|TIMP4|TIMP2|TIMP1|IL6R|PTGES	http://amigo.geneontology.org/amigo/term/GO:0034097
negative regulation of MAP kinase activity	Gene Ontology	GO:0043407	5	34	7.6774e-05	0.000139247	BMP7|IL1B|BMP4|PRKCD|ADIPOQ	http://amigo.geneontology.org/amigo/term/GO:0043407
patterning of blood vessels	Gene Ontology	GO:0001569	5	35	8.86187e-05	0.000157639	EDN1|TGFBR2|CXCL12|VEGFA|ENG	http://amigo.geneontology.org/amigo/term/GO:0001569
negative regulation of osteoblast differentiation	Gene Ontology	GO:0045668	5	35	8.86187e-05	0.000157639	TNF|LRP5|NOTCH1|UCMA|SMAD3	http://amigo.geneontology.org/amigo/term/GO:0045668
elevation of cytosolic calcium ion concentration	Gene Ontology	GO:0007204	8	110	0.000102056	0.000179812	ESR1|TAC1|CCR6|EDN1|CALCA|CXCL13|LPAR1|TACR1	http://amigo.geneontology.org/amigo/term/GO:0007204
positive regulation of cell adhesion	Gene Ontology	GO:0045785	5	37	0.00011648	0.00020329	CXCL12|VEGFA|IL12B|ADAM8|CCL5	http://amigo.geneontology.org/amigo/term/GO:0045785
cellular response to hydrogen peroxide	Gene Ontology	GO:0070301	5	38	0.000132705	0.000227319	IL6|RHOB|SIRT1|TNFAIP3|LCN2	http://amigo.geneontology.org/amigo/term/GO:0070301
extrinsic apoptotic signaling pathway in absence of ligand	Gene Ontology	GO:0097192	5	38	0.000132705	0.000227319	BCL2L1|IL1A|IL1B|LCN2|FAS	http://amigo.geneontology.org/amigo/term/GO:0097192
BMP signaling pathway	Gene Ontology	GO:0030509	6	61	0.000146929	0.000249376	TGFBR3|BMP7|BMP4|ENG|MAPK3|SMURF2	http://amigo.geneontology.org/amigo/term/GO:0030509
response to hydrogen peroxide	Gene Ontology	GO:0042542	5	40	0.000170297	0.000286408	HMOX1|SIRT1|SOD2|CRYAB|COL1A1	http://amigo.geneontology.org/amigo/term/GO:0042542
positive regulation of endothelial cell proliferation	Gene Ontology	GO:0001938	6	63	0.000175921	0.000293201	CCL11|BMP4|HIF1A|CYBA|VEGFA|CXCL12	http://amigo.geneontology.org/amigo/term/GO:0001938
ureteric bud development	Gene Ontology	GO:0001657	5	41	0.000191893	0.000316966	BMP7|TGFB1|BMP4|SDC4|SMAD3	http://amigo.geneontology.org/amigo/term/GO:0001657
negative regulation of neuron apoptotic process	Gene Ontology	GO:0043524	8	124	0.000234506	0.000383926	BCL2L1|SOD2|UNC5B|HMOX1|GDF5|VEGFA|ADAM8|HIF1A	http://amigo.geneontology.org/amigo/term/GO:0043524
calcium-mediated signaling	Gene Ontology	GO:0019722	5	44	0.000269342	0.00043709	EDN1|TNF|CALM2|IL8|CALM1	http://amigo.geneontology.org/amigo/term/GO:0019722
activation of MAPK activity	Gene Ontology	GO:0000187	7	96	0.000273618	0.000440168	GHR|MAPK14|MAPK3|TNF|MAPK1|IL1B|LPAR1	http://amigo.geneontology.org/amigo/term/GO:0000187
positive regulation of MAP kinase activity	Gene Ontology	GO:0043406	5	45	0.000299802	0.000474045	EDN1|TGFB1|TNFSF11|TNF|VEGFA	http://amigo.geneontology.org/amigo/term/GO:0043406
cell chemotaxis	Gene Ontology	GO:0060326	5	45	0.000299802	0.000474045	CCL20|XCL2|CXCL12|VEGFA|ENG	http://amigo.geneontology.org/amigo/term/GO:0060326
MAPK cascade	Gene Ontology	GO:0000165	6	72	0.000366789	0.000575051	TGFB1|CCL5|MAPK3|TNF|MAPK1|IL1B	http://amigo.geneontology.org/amigo/term/GO:0000165
TRIF-dependent toll-like receptor signaling pathway	Gene Ontology	GO:0035666	6	76	0.000491405	0.000763949	MAPK14|IKBKB|MAPK3|MAPK1|IKBKE|NFKB1	http://amigo.geneontology.org/amigo/term/GO:0035666
positive regulation of neuron differentiation	Gene Ontology	GO:0045666	6	77	0.000527176	0.00081273	BMP7|BMP4|TIMP2|GDF5|IL6|CXCL12	http://amigo.geneontology.org/amigo/term/GO:0045666
MyD88-independent toll-like receptor signaling pathway	Gene Ontology	GO:0002756	6	78	0.00056494	0.000856672	MAPK14|IKBKB|MAPK3|MAPK1|IKBKE|NFKB1	http://amigo.geneontology.org/amigo/term/GO:0002756
activation of cysteine-type endopeptidase activity involved in apoptotic process	Gene Ontology	GO:0006919	6	78	0.00056494	0.000856672	NLRP3|FAS|SMAD3|PPARG|TNF|FASLG	http://amigo.geneontology.org/amigo/term/GO:0006919
toll-like receptor 3 signaling pathway	Gene Ontology	GO:0034138	6	80	0.000646752	0.000972757	IKBKB|MAPK14|MAPK3|MAPK1|IKBKE|NFKB1	http://amigo.geneontology.org/amigo/term/GO:0034138
regulation of insulin secretion	Gene Ontology	GO:0050796	6	82	0.00073746	0.00110024	CNR1|NOS2|SLC2A1|LEP|TNF|IL1B	http://amigo.geneontology.org/amigo/term/GO:0050796
response to virus	Gene Ontology	GO:0009615	7	114	0.000774515	0.00114628	CCL11|APOB|LCN2|CCL5|IKBKB|TNF|CXCL12	http://amigo.geneontology.org/amigo/term/GO:0009615
cytokine-mediated signaling pathway	Gene Ontology	GO:0019221	10	229	0.0009247	0.00135769	TNFSF11|HLA-G|PRKCD|IL6R|IL6|MAPK3|B2M|IL1A|PTPN1|IL1B	http://amigo.geneontology.org/amigo/term/GO:0019221
epidermal growth factor receptor signaling pathway	Gene Ontology	GO:0007173	9	191	0.000974738	0.00140451	TGFB1|CALM1|PRKCD|KL|ADAM10|MAPK3|SOX9|TRIB3|MAPK1	http://amigo.geneontology.org/amigo/term/GO:0007173
positive regulation of osteoblast differentiation	Gene Ontology	GO:0045669	5	58	0.00097936	0.00140451	DDR2|BMP7|IL6R|BMP4|IL6	http://amigo.geneontology.org/amigo/term/GO:0045669
humoral immune response	Gene Ontology	GO:0006959	5	58	0.00097936	0.00140451	IL6|IL7|TNF|NOTCH1|CCR6	http://amigo.geneontology.org/amigo/term/GO:0006959
nerve growth factor receptor signaling pathway	Gene Ontology	GO:0048011	11	273	0.00100337	0.00142787	HDAC1|IKBKB|CALM1|PRKCD|KL|MAPK14|MAPK3|MAPK1|MCF2L|TRIB3|NFKB1	http://amigo.geneontology.org/amigo/term/GO:0048011
glucose metabolic process	Gene Ontology	GO:0006006	7	120	0.0010482	0.00148028	LEP|CALM1|CRYAB|MAPK14|TPI1|TNF|ADIPOQ	http://amigo.geneontology.org/amigo/term/GO:0006006
negative regulation of cell growth	Gene Ontology	GO:0030308	7	122	0.0011546	0.00161819	TGFB1|SIRT1|ESR2|FRZB|CRYAB|SMAD3|PPARG	http://amigo.geneontology.org/amigo/term/GO:0030308
kidney development	Gene Ontology	GO:0001822	6	90	0.00120237	0.00167247	DCN|BMP4|ACE|SULF2|SULF1|VEGFA	http://amigo.geneontology.org/amigo/term/GO:0001822
negative regulation of cysteine-type endopeptidase activity involved in apoptotic process	Gene Ontology	GO:0043154	5	63	0.0014248	0.00196708	IL6|CRYAB|PRDX5|VEGFA|TNFSF14	http://amigo.geneontology.org/amigo/term/GO:0043154
toll-like receptor 5 signaling pathway	Gene Ontology	GO:0034146	5	65	0.00163928	0.0022299	IKBKB|MAPK3|MAPK1|MAPK14|NFKB1	http://amigo.geneontology.org/amigo/term/GO:0034146
toll-like receptor 10 signaling pathway	Gene Ontology	GO:0034166	5	65	0.00163928	0.0022299	MAPK14|MAPK3|MAPK1|IKBKB|NFKB1	http://amigo.geneontology.org/amigo/term/GO:0034166
cellular component movement	Gene Ontology	GO:0006928	6	98	0.00186425	0.00251742	PTGS2|FPR2|VIM|MAPK14|CCR6|IL8	http://amigo.geneontology.org/amigo/term/GO:0006928
protein phosphorylation	Gene Ontology	GO:0006468	12	344	0.00204792	0.00274541	TGFB1|TGFBR2|CCL5|IKBKE|PRKCD|ADAM10|MAPK3|PRKCZ|IKBKB|TRIB3|CALCA|CCL11	http://amigo.geneontology.org/amigo/term/GO:0006468
response to oxidative stress	Gene Ontology	GO:0006979	6	103	0.0023992	0.00318198	PTGS2|SIRT1|PRDX5|HMOX1|PTGS1|NFKB1	http://amigo.geneontology.org/amigo/term/GO:0006979
toll-like receptor TLR6:TLR2 signaling pathway	Gene Ontology	GO:0038124	5	71	0.00242518	0.00318198	MAPK14|NFKB1|MAPK1|IKBKB|MAPK3	http://amigo.geneontology.org/amigo/term/GO:0038124
toll-like receptor TLR1:TLR2 signaling pathway	Gene Ontology	GO:0038123	5	71	0.00242518	0.00318198	IKBKB|NFKB1|MAPK1|MAPK14|MAPK3	http://amigo.geneontology.org/amigo/term/GO:0038123
positive regulation of peptidyl-tyrosine phosphorylation	Gene Ontology	GO:0050731	5	72	0.00257879	0.0033597	IL6|VEGFA|ADIPOQ|GHR|IL6R	http://amigo.geneontology.org/amigo/term/GO:0050731
epithelial cell differentiation	Gene Ontology	GO:0030855	5	73	0.00273934	0.00349502	BMP7|PPARG|ELF3|VEGFA|CTSB	http://amigo.geneontology.org/amigo/term/GO:0030855
toll-like receptor 9 signaling pathway	Gene Ontology	GO:0034162	5	73	0.00273934	0.00349502	MAPK14|NFKB1|MAPK1|IKBKB|MAPK3	http://amigo.geneontology.org/amigo/term/GO:0034162
toll-like receptor 2 signaling pathway	Gene Ontology	GO:0034134	5	73	0.00273934	0.00349502	IKBKB|NFKB1|MAPK1|MAPK14|MAPK3	http://amigo.geneontology.org/amigo/term/GO:0034134
insulin receptor signaling pathway	Gene Ontology	GO:0008286	7	149	0.00359413	0.0045542	NAMPT|KL|MAPK3|MAPK1|TRIB3|PTPN1|PRKCZ	http://amigo.geneontology.org/amigo/term/GO:0008286
leukocyte migration	Gene Ontology	GO:0050900	6	113	0.00380613	0.0047586	ITGB2|APOB|MMP9|ITGAM|COL1A1|MMP1	http://amigo.geneontology.org/amigo/term/GO:0050900
negative regulation of cell migration	Gene Ontology	GO:0030336	5	79	0.00385833	0.0047586	SULF1|IL1RN|SERPINE1|ADIPOQ|ENG	http://amigo.geneontology.org/amigo/term/GO:0030336
MyD88-dependent toll-like receptor signaling pathway	Gene Ontology	GO:0002755	5	79	0.00385833	0.0047586	MAPK14|NFKB1|MAPK1|IKBKB|MAPK3	http://amigo.geneontology.org/amigo/term/GO:0002755
negative regulation of gene expression	Gene Ontology	GO:0010629	5	79	0.00385833	0.0047586	NOS2|BMP4|CRYAB|TNF|ESR1	http://amigo.geneontology.org/amigo/term/GO:0010629
protein complex assembly	Gene Ontology	GO:0006461	6	114	0.00397455	0.00486948	MATN1|FAS|SLC2A1|SOX9|HFE|HES5	http://amigo.geneontology.org/amigo/term/GO:0006461
cellular calcium ion homeostasis	Gene Ontology	GO:0006874	5	80	0.00407243	0.00495658	CCL11|CCL5|CXCL12|VDR|TGFB1	http://amigo.geneontology.org/amigo/term/GO:0006874
intracellular signal transduction	Gene Ontology	GO:0035556	12	379	0.00448209	0.00541952	TGFBR3|BAG1|IL4R|ENG|PRKCD|HMOX1|MCF2L|SMAD3|MAPK14|PRKCZ|ANP32A|IL8	http://amigo.geneontology.org/amigo/term/GO:0035556
negative regulation of canonical Wnt receptor signaling pathway	Gene Ontology	GO:0090090	5	83	0.00476561	0.00572493	MAPK14|FRZB|SOX9|NOTCH1|DKK1	http://amigo.geneontology.org/amigo/term/GO:0090090
axon guidance	Gene Ontology	GO:0007411	11	334	0.00480118	0.00573044	BMP7|EFNB2|UNC5B|UNC5C|COL9A2|COL9A1|MAPK3|MAPK1|MEG3|RHOB|COL2A1	http://amigo.geneontology.org/amigo/term/GO:0007411
cell surface receptor signaling pathway	Gene Ontology	GO:0007166	7	160	0.00529959	0.00628477	BAG1|AGER|MAPK14|EDN1|CXCL13|TRPV1|IL1R1	http://amigo.geneontology.org/amigo/term/GO:0007166
Notch signaling pathway	Gene Ontology	GO:0007219	6	124	0.00597646	0.00704232	HDAC1|NOTCH1|HIF1A|ADAM10|JAG1|HES5	http://amigo.geneontology.org/amigo/term/GO:0007219
response to ethanol	Gene Ontology	GO:0045471	5	88	0.00610096	0.00714353	CNR1|BGLAP|CRP|ADIPOQ|TACR1	http://amigo.geneontology.org/amigo/term/GO:0045471
protein homooligomerization	Gene Ontology	GO:0051260	7	166	0.00645418	0.00750958	KCTD13|TNFSF11|SOD2|HMOX1|FAS|CRYAB|ADIPOQ	http://amigo.geneontology.org/amigo/term/GO:0051260
osteoblast differentiation	Gene Ontology	GO:0001649	5	96	0.00875287	0.0100956	FHL2|BGLAP|BMP4|SPP1|COL1A1	http://amigo.geneontology.org/amigo/term/GO:0001649
in utero embryonic development	Gene Ontology	GO:0001701	8	220	0.00878592	0.0100956	BCL2L1|TGFBR2|APOB|NOTCH1|SMAD3|ADAM10|VEGFA|EDN1	http://amigo.geneontology.org/amigo/term/GO:0001701
defense response to bacterium	Gene Ontology	GO:0042742	5	98	0.00952318	0.0108085	IL10|CCL20|NOS2|CXCL13|PRKCD	http://amigo.geneontology.org/amigo/term/GO:0042742
antigen processing and presentation of peptide antigen via MHC class I	Gene Ontology	GO:0002474	5	98	0.00952318	0.0108085	HLA-G|B2M|CYBA|HFE|CTSS	http://amigo.geneontology.org/amigo/term/GO:0002474
heart development	Gene Ontology	GO:0007507	6	153	0.015832	0.0178593	TGFBR2|BMP4|SOD2|NOTCH1|PPARG|EDN1	http://amigo.geneontology.org/amigo/term/GO:0007507
gene expression	Gene Ontology	GO:0010467	16	672	0.0162059	0.0181703	HDAC1|SMURF2|ESR2|ELAVL1|MAPK3|NOTCH1|PRKCD|SMAD3|MAPK14|PPARG|ZFP36|VDR|ANP32A|NR1D1|SERPINE1|ESR1	http://amigo.geneontology.org/amigo/term/GO:0010467
carbohydrate metabolic process	Gene Ontology	GO:0005975	10	354	0.0190236	0.021201	HPSE|DCN|CALM1|ACAN|SDC4|SLC2A1|KL|TPI1|CHI3L1|HHIP	http://amigo.geneontology.org/amigo/term/GO:0005975
fibroblast growth factor receptor signaling pathway	Gene Ontology	GO:0008543	6	163	0.0209393	0.0231962	CALM1|PRKCD|KL|MAPK3|MAPK1|TRIB3	http://amigo.geneontology.org/amigo/term/GO:0008543
regulation of apoptotic process	Gene Ontology	GO:0042981	6	166	0.0226663	0.0249599	ESR1|UNC5B|FAS|CTSB|LRP5|SOX9	http://amigo.geneontology.org/amigo/term/GO:0042981
cell migration	Gene Ontology	GO:0016477	5	126	0.0255832	0.0280052	KCTD13|TGFBR3|PRKCZ|IL12B|ENG	http://amigo.geneontology.org/amigo/term/GO:0016477
brain development	Gene Ontology	GO:0007420	6	181	0.0327411	0.0356301	TGFBR2|ESR2|FZD5|FRZB|UNC5C|HES5	http://amigo.geneontology.org/amigo/term/GO:0007420
positive regulation of gene expression	Gene Ontology	GO:0010628	5	151	0.0495238	0.0535784	VEGFA|TGFB1|VDR|LCN2|ENG	http://amigo.geneontology.org/amigo/term/GO:0010628
G-protein coupled receptor signaling pathway	Gene Ontology	GO:0007186	8	317	0.0589171	0.0633701	LPAR1|CALM1|FPR2|PPARG|EDN1|CXCL12|APOA1|IL8	http://amigo.geneontology.org/amigo/term/GO:0007186
regulation of transcription from RNA polymerase II promoter	Gene Ontology	GO:0006357	7	283	0.0808833	0.0864938	FHL2|SOD2|HMGB1|MAPK14|VEGFA|ELF3|KCNIP3	http://amigo.geneontology.org/amigo/term/GO:0006357
Fc-epsilon receptor signaling pathway	Gene Ontology	GO:0038095	7	294	0.0942807	0.100241	CALM1|KL|IKBKB|MAPK3|MAPK1|TRIB3|NFKB1	http://amigo.geneontology.org/amigo/term/GO:0038095
regulation of immune response	Gene Ontology	GO:0050776	5	213	0.150483	0.159082	B2M|CD247|HLA-G|ITGB2|SMAD3	http://amigo.geneontology.org/amigo/term/GO:0050776
mRNA metabolic process	Gene Ontology	GO:0016071	5	224	0.173872	0.182763	MAPK14|PRKCD|ZFP36|ELAVL1|ANP32A	http://amigo.geneontology.org/amigo/term/GO:0016071
RNA metabolic process	Gene Ontology	GO:0016070	5	247	0.226762	0.237011	ELAVL1|MAPK14|ZFP36|PRKCD|ANP32A	http://amigo.geneontology.org/amigo/term/GO:0016070
small molecule metabolic process	Gene Ontology	GO:0044281	22	1413	0.234015	0.243218	PTGS2|PTGS1|ACAN|NAMPT|ALOX15|TRIB3|PTGDS|PTGES|DCN|APOB|SDC4|CALM1|APOA1|FHL2|DIO2|DIO3|PLA2G4A|HPSE|CYP19A1|HMOX1|TPI1|SLC2A1	http://amigo.geneontology.org/amigo/term/GO:0044281
spermatogenesis	Gene Ontology	GO:0007283	6	346	0.305266	0.315498	CNR1|BCL2L1|SIRT1|APOB|NME8|SOX9	http://amigo.geneontology.org/amigo/term/GO:0007283
viral reproduction	Gene Ontology	GO:0016032	9	555	0.309454	0.31805	EFNB2|HDAC1|SIRT1|VIM|MAPK3|B2M|CD247|MAPK1|MMP1	http://amigo.geneontology.org/amigo/term/GO:0016032
small GTPase mediated signal transduction	Gene Ontology	GO:0007264	5	348	0.485496	0.496225	RHOB|MAPK1|HMOX1|MCF2L|MAPK3	http://amigo.geneontology.org/amigo/term/GO:0007264
transcription from RNA polymerase II promoter	Gene Ontology	GO:0006366	5	407	0.624667	0.634964	MAF|EPAS1|ELF3|SOX9|NFKB1	http://amigo.geneontology.org/amigo/term/GO:0006366
cellular protein metabolic process	Gene Ontology	GO:0044267	6	530	0.702905	0.710587	HSPA5|ACE|MMP13|MMP2|IL8|MMP1	http://amigo.geneontology.org/amigo/term/GO:0044267
transcription, DNA-dependent	Gene Ontology	GO:0006351	18	1857	0.939861	0.944969	HDAC1|FHL2|SIRT1|SMURF2|ESR2|ESR1|TRAPPC2|HIF1A|SMAD3|MAPK14|MAPK3|MAPK1|FASLG|PADI4|TRIB3|ANP32A|KCNIP3|SERPINE1	http://amigo.geneontology.org/amigo/term/GO:0006351
regulation of transcription, DNA-dependent	Gene Ontology	GO:0006355	9	1305	0.991469	0.991469	TRAPPC2|ESR2|ENG|ESR1|NOTCH1|HIF1A|SMAD3|PADI4|ANP32A	http://amigo.geneontology.org/amigo/term/GO:0006355

## Sheet: Table S5
Table S5 butyrate-targeted genes enriched GO terms shared by OA-related terms
#Term	Database	ID	Input number	Background number	P-Value	Corrected P-Value	Input	Hyperlink
response to drug	Gene Ontology	GO:0042493	12	305	1.95457e-10	1.23789e-09	TBXA2R|CCNB1|TP53|CCND1|CDKN1B|CDKN1A|GSK3B|PTEN|HTR2A|BCHE|MDM2|CDK4	http://amigo.geneontology.org/amigo/term/GO:0042493
epidermal growth factor receptor signaling pathway	Gene Ontology	GO:0007173	10	191	4.84939e-10	2.63253e-09	AKT1|CDKN1B|CDKN1A|GSK3B|FOXO3|PTEN|FOXO1|MTOR|MDM2|RICTOR	http://amigo.geneontology.org/amigo/term/GO:0007173
nerve growth factor receptor signaling pathway	Gene Ontology	GO:0048011	11	273	9.63647e-10	4.06873e-09	TRIO|PTEN|CDKN1B|CDKN1A|GSK3B|FOXO3|AKT1|FOXO1|MTOR|MDM2|RICTOR	http://amigo.geneontology.org/amigo/term/GO:0048011
protein phosphorylation	Gene Ontology	GO:0006468	9	344	1.47825e-06	3.30432e-06	CCNB1|CDKN1A|CCNE1|ILK|GSK3B|AKT1|CDK4|MTOR|CCNH	http://amigo.geneontology.org/amigo/term/GO:0006468
negative regulation of cell proliferation	Gene Ontology	GO:0008285	9	378	3.20827e-06	6.41655e-06	NOS3|TP53|CDKN3|CDKN1B|CDKN1A|PTEN|BCHE|IL8|CDC6	http://amigo.geneontology.org/amigo/term/GO:0008285
positive regulation of cell proliferation	Gene Ontology	GO:0008284	9	429	8.95015e-06	1.61955e-05	CCKBR|CDKN1B|ILK|PTEN|CDK2|CDK4|CCK|HTR2A|MDM2	http://amigo.geneontology.org/amigo/term/GO:0008284
cellular response to hypoxia	Gene Ontology	GO:0071456	5	89	1.0322e-05	1.7829e-05	MTOR|AKT1|MDM2|TP53|CCNB1	http://amigo.geneontology.org/amigo/term/GO:0071456
negative regulation of apoptotic process	Gene Ontology	GO:0043066	9	475	2.01672e-05	3.33197e-05	TP53|GCG|PTEN|CDKN1B|CDKN1A|GSK3B|AKT1|FOXO1|MDM2	http://amigo.geneontology.org/amigo/term/GO:0043066
innate immune response	Gene Ontology	GO:0045087	11	754	2.488e-05	3.93933e-05	PTEN|CDKN1B|CDKN1A|GSK3B|FOXO3|AKT1|FOXO1|MTOR|HSP90AA1|MDM2|RICTOR	http://amigo.geneontology.org/amigo/term/GO:0045087
positive regulation of transcription, DNA-dependent	Gene Ontology	GO:0045893	8	503	0.000206843	0.000314402	CCNA2|CCNE1|FOXO1|RB1|ILK|FOXO3|CDK2|TP53	http://amigo.geneontology.org/amigo/term/GO:0045893
positive regulation of apoptotic process	Gene Ontology	GO:0043065	6	294	0.000376215	0.000529488	TRIO|TP53|PTEN|AKT1|CDK4|CCK	http://amigo.geneontology.org/amigo/term/GO:0043065
inflammatory response	Gene Ontology	GO:0006954	6	307	0.000473361	0.000642419	TBXA2R|TAC1|AKT1|PTAFR|GPR68|IL8	http://amigo.geneontology.org/amigo/term/GO:0006954
positive regulation of transcription from RNA polymerase II promoter	Gene Ontology	GO:0045944	8	749	0.00276926	0.00350772	TP53|RBL1|RB1|GSK3B|FOXO3|AKT1|FOXO1|CCNH	http://amigo.geneontology.org/amigo/term/GO:0045944
blood coagulation	Gene Ontology	GO:0007596	6	469	0.00410378	0.00503044	TBXA2R|NOS3|TP53|HBG2|AKT1|CDK2	http://amigo.geneontology.org/amigo/term/GO:0007596

## Sheet: Table S6
Table S6 OA-related genes enriched GO terms shared by butyrate-targeted terms
#Term	Database	ID	Input number	Background number	P-Value	Corrected P-Value	Input	Hyperlink
inflammatory response	Gene Ontology	GO:0006954	36	307	0	0	PTGS2|CRP|CCL5|PRDX5|AGER|IKBKB|ALOX15|ADAM8|CHI3L1|IL1A|IL1B|ELF3|CYBA|CNR2|NLRP3|TAC1|CCL21|CCL20|TGFB1|NOS2|ITGB2|IL17A|FPR2|PRKCZ|NFKB1|TACR1|CCL11|TNFRSF1B|IL10|TNFAIP6|TNFAIP3|IL6|TNF|SPP1|CALCA|IL8	http://amigo.geneontology.org/amigo/term/GO:0006954
positive regulation of transcription from RNA polymerase II promoter	Gene Ontology	GO:0045944	39	749	1.05138e-13	2.43132e-12	HDAC1|TGFB1|TNFSF11|VDR|HMGB1|NAMPT|HIF1A|SMAD3|MAPK14|BAG1|IL1A|ELF3|IL1B|LRP5|FZD5|SERPINE1|MAPK3|NFKB1|JAG1|SIRT1|IL17A|ENG|BMP5|PPARG|TNF|VEGFA|MCF2L|BMP7|IKBKB|EPAS1|BMP4|ESR1|IL10|MAZ|NOTCH1|IL6|SOX9|MAF|HES5	http://amigo.geneontology.org/amigo/term/GO:0045944
positive regulation of apoptotic process	Gene Ontology	GO:0043065	20	294	1.99391e-09	1.75654e-08	CNR1|TGFB1|SIRT1|BMP4|PTGS2|UNC5B|UNC5C|HMGB1|MCF2L|NOTCH1|IL6|FRZB|FAS|FASLG|BCL2L1|MMP9|RHOB|LPAR1|TNF|BMP7	http://amigo.geneontology.org/amigo/term/GO:0043065
blood coagulation	Gene Ontology	GO:0007596	25	469	2.77481e-09	2.33337e-08	HDAC1|TGFB1|HSPA5|TMSB4X|MAPK14|SERPINE1|APOB|TIMP1|CALM1|APOA1|MAPK3|MAPK1|NOS2|ITGB2|EFEMP2|PRKCD|PLAU|PRKCZ|VEGFA|RHOB|PTPN1|PLA2G4A|ITGAM|COL1A1|MMP1	http://amigo.geneontology.org/amigo/term/GO:0007596
negative regulation of apoptotic process	Gene Ontology	GO:0043066	24	475	1.66763e-08	1.14263e-07	BCL2L1|HDAC1|BAG1|TIMP1|PRDX5|CRYAB|SMAD3|IKBKB|SOX9|IL6|HSPA5|FAS|FHL2|NFKB1|SIRT1|SOD2|COMP|PRKCZ|VEGFA|IL1RN|BMP4|IL10|LEP|IL7	http://amigo.geneontology.org/amigo/term/GO:0043066
positive regulation of cell proliferation	Gene Ontology	GO:0008284	22	429	5.30957e-08	2.88903e-07	HDAC1|TGFB1|TIMP1|NAMPT|ADAM10|SOX9|LEP|MAPK1|EDN1|TGFBR2|SIRT1|IL6R|PRKCZ|VEGFA|BMP4|LRP5|NOTCH1|IL6|IL7|BCL2L1|FASLG|HES5	http://amigo.geneontology.org/amigo/term/GO:0008284
response to drug	Gene Ontology	GO:0042493	18	305	1.1719e-07	5.42003e-07	TGFB1|PTGS2|TIMP4|SOD2|TIMP2|TGFBR2|IL10|PPARG|LCN2|IL6|BGLAP|B2M|TNF|TNFRSF11B|EDN1|IL1RN|APOA1|CYBA	http://amigo.geneontology.org/amigo/term/GO:0042493
positive regulation of transcription, DNA-dependent	Gene Ontology	GO:0045893	23	503	2.06317e-07	9.08778e-07	HDAC1|TGFB1|HIF1A|SMAD3|IKBKB|SOX9|NR1D1|IL1B|ELF3|FHL2|MAPK1|NFKB1|PPARG|TNF|MEG3|BMP7|BMP4|LRP5|IL10|NOTCH1|IL6|COL1A1|HES5	http://amigo.geneontology.org/amigo/term/GO:0045893
negative regulation of cell proliferation	Gene Ontology	GO:0008285	19	378	6.16342e-07	2.28047e-06	MEG3|PTGS2|BMP5|BMP4|SOD2|TIMP2|TGFB1|FRZB|NOTCH1|IL6|PPARG|TNF|VDR|S100A11|IL1A|IL1B|PTGES|IL8|FZD5	http://amigo.geneontology.org/amigo/term/GO:0008285
innate immune response	Gene Ontology	GO:0045087	26	754	6.60823e-06	1.79535e-05	BCL2L1|LCN2|HMGB1|TRIB3|AGER|MAPK14|B2M|CD247|CCR6|IKBKE|NLRP3|CALM1|MAPK3|MAPK1|NFKB1|ITGB2|CTSB|PRKCD|PPARG|CYBA|PADI4|CTSS|IKBKB|TNFAIP3|KL|ITGAM	http://amigo.geneontology.org/amigo/term/GO:0045087
cellular response to hypoxia	Gene Ontology	GO:0071456	8	89	2.22572e-05	4.84422e-05	BMP7|PTGS2|SIRT1|EPAS1|HMOX1|HIF1A|VEGFA|ADAM8	http://amigo.geneontology.org/amigo/term/GO:0071456
epidermal growth factor receptor signaling pathway	Gene Ontology	GO:0007173	9	191	0.000974738	0.00140451	TGFB1|CALM1|PRKCD|KL|ADAM10|MAPK3|SOX9|TRIB3|MAPK1	http://amigo.geneontology.org/amigo/term/GO:0007173
nerve growth factor receptor signaling pathway	Gene Ontology	GO:0048011	11	273	0.00100337	0.00142787	HDAC1|IKBKB|CALM1|PRKCD|KL|MAPK14|MAPK3|MAPK1|MCF2L|TRIB3|NFKB1	http://amigo.geneontology.org/amigo/term/GO:0048011
protein phosphorylation	Gene Ontology	GO:0006468	12	344	0.00204792	0.00274541	TGFB1|TGFBR2|CCL5|IKBKE|PRKCD|ADAM10|MAPK3|PRKCZ|IKBKB|TRIB3|CALCA|CCL11	http://amigo.geneontology.org/amigo/term/GO:0006468
